# Supplementary material for: Dichlorido{4-cyclo­hexyl-1-[1-(2-pyridyl-κN)ethyl­idene]thio­semicarbazidato-κ2 N 1,S}phenyl­tin(IV)
Source: Acta Crystallogr Sect E Struct Rep Online. 2010 Nov 6;66(Pt 12):m1503–4. doi: 10.1107/S1600536810044247 (PMC3011751; doi:10.1107/S1600536810044247)
Supplement: Supplementary file 1 [file e-66-m1503-sup1.cif]

##############################################################################
###                                                                        ###
###        Electronic paper (Acta Crystallographica Section E)             ###
###                                                                        ###
##############################################################################
#                                                                            #
# This CIF contains the data in a paper accepted for publication in Acta     #
# Crystallographica Section E. It conforms to the requirements of Notes      #
# for Authors for Section E, and has been peer reviewed under the auspices   #
# of the IUCr Commission on Journals.                                        #
#                                                                            #
# Full details of the Crystallographic Information File format               #
# are given in the paper "The Crystallographic Information File (CIF):       #
# a New Standard Archive File for Crystallography" by S. R. Hall, F. H.      #
# Allen and I. D. Brown [Acta Cryst. (1991), A47, 655-685].                  #
#                                                                            #
# The current version of the core CIF dictionary is obtainable from          #
# ftp://ftp.iucr.org/pub/cif_core.dic. The current version number is 2.4.    #
#                                                                            #
# Software is freely available for graphical display of the structure(s) in  #
# this CIF.  For information consult the CIF home page http://www.iucr.org/  #
# cif/home.html                                                              #
#                                                                            #
# This file may be used for bona fide research purposes within the           #
# scientific community so long as proper attribution is given to the journal # 
# article from which it was obtained.                                        #
#                                                                            #
##############################################################################
                                             
data_global
_audit_creation_method     SHELXL-97
_journal_date_recd_electronic     2010-10-28
_journal_date_accepted     2010-10-28
_journal_name_full     'Acta Crystallographica, Section E'
_journal_year     2010
_journal_volume     66
_journal_issue     12
_journal_page_first     m1503
_journal_page_last     m1504
_journal_paper_category     QM
_journal_coeditor_code     HB5715
_publ_contact_author_name     ' Edward RT Tiekink '
_publ_contact_author_address
;
Department of Chemistry, University of Malaya,
50603 Kuala Lumpur, Malaysia
;
_publ_contact_author_email
;
edward.tiekink@gmail.com
;
_publ_contact_author_fax     ' +60 3 7967 4193 '
_publ_contact_author_phone     ' +60 3 7967 6775 '
_publ_section_title
;\
Dichlorido{4-cyclohexyl-1-[1-(2-pyridyl-\k<i>N</i>)ethylidene]\
thiosemicarbazidato-\k^2^<i>N</i>^1^,<i>S</i>}phenyltin(IV)
;
loop_
    _publ_author_name
    _publ_author_footnote
    _publ_author_address
    ' Md. Abdus Salam ' .
;
Faculty of Resource Science and Technology, Universiti Malaysia Sarawak,
94300 Kota Samarahan, Sarawak, Malaysia
;
    ' Md. Abu Affan '
;
Additional correspondence author, e-mail: maaffan@yahoo.com.
;
;
Faculty of Resource Science and Technology, Universiti Malaysia Sarawak,
94300 Kota Samarahan, Sarawak, Malaysia
;
    ' Fasihuddin B. Ahmad ' .
;
Faculty of Resource Science and Technology, Universiti Malaysia Sarawak,
94300 Kota Samarahan, Sarawak, Malaysia
;
    ' M. Ibrahim Mohamed Tahir ' .
;
Faculty of  Science, Universiti Putra Malaysia, 43400 UPM Serdang, Selangor,
Malaysia
;
    'Tiekink, Edward R. T.' .
;
Department of Chemistry, University of Malaya,
50603 Kuala Lumpur, Malaysia
;
_publ_section_synopsis     .
data_I
_audit_creation_method     SHELXL-97
_chemical_name_systematic
;
Dichlorido{4-cyclohexyl-1-[1-(2-pyridyl-
\k<i>N</i>)ethylidene]thiosemicarbazidato-
\k^2^<i>N</i>^1^,<i>S</i>}phenyltin(IV)
;
_chemical_name_common     ?
_chemical_formula_moiety     'C20 H24 Cl2 N4 S Sn'
_chemical_formula_sum     'C20 H24 Cl2 N4 S Sn'
_chemical_formula_iupac     '[Sn (C6 H5) (C14 H19 N4 S) Cl2]'
_chemical_formula_weight     542.08
_chemical_melting_point     ?
_symmetry_cell_setting     monoclinic
_symmetry_space_group_name_H-M     'P 21/n'
_symmetry_space_group_name_Hall     '-P 2yn '
loop_
    _symmetry_equiv_pos_as_xyz
    'x, y, z'
    '-x+1/2, y+1/2, -z+1/2'
    '-x, -y, -z'
    'x-1/2, -y-1/2, z-1/2'
_cell_length_a     11.5213(2)
_cell_length_b     13.3795(2)
_cell_length_c     15.2648(2)
_cell_angle_alpha     90
_cell_angle_beta     109.630(2)
_cell_angle_gamma     90
_cell_volume     2216.30(6)
_cell_formula_units_Z     4
_cell_measurement_reflns_used     17836
_cell_measurement_theta_min     2.4
_cell_measurement_theta_max     28.9
_cell_measurement_temperature     150(2)
_exptl_crystal_description     'prism'
_exptl_crystal_colour     'orange'
_exptl_crystal_size_max     0.37
_exptl_crystal_size_mid     0.21
_exptl_crystal_size_min     0.15
_exptl_crystal_density_diffrn     1.625
_exptl_crystal_density_meas     ?
_exptl_crystal_density_method     'not measured'
_exptl_crystal_F_000     1088
_exptl_absorpt_coefficient_mu     1.502
_exptl_absorpt_correction_type     multi-scan
_exptl_absorpt_process_details     '(CrysAlis RED; Oxford Diffraction, 2002)'
_exptl_absorpt_correction_T_min     0.730
_exptl_absorpt_correction_T_max     0.798
_exptl_special_details
;
;
_diffrn_ambient_temperature     150(2)
_diffrn_radiation_type     MoK\a
_diffrn_radiation_wavelength     0.71073
_diffrn_radiation_monochromator     'graphite'
_diffrn_measurement_device_type     'Area'
_diffrn_measurement_device     'Oxford Diffraction Gemini'
_diffrn_measurement_method     \w/2\q
_diffrn_detector_area_resol_mean     ?
_diffrn_reflns_number     23984
_diffrn_reflns_av_R_equivalents     0.034
_diffrn_reflns_av_sigmaI/netI     0.019
_diffrn_reflns_theta_min     2.4
_diffrn_reflns_theta_max     25.0
_diffrn_reflns_theta_full     25.0
_diffrn_measured_fraction_theta_max     0.999
_diffrn_measured_fraction_theta_full     0.999
_diffrn_reflns_limit_h_min     -13
_diffrn_reflns_limit_h_max     13
_diffrn_reflns_limit_k_min     -15
_diffrn_reflns_limit_k_max     15
_diffrn_reflns_limit_l_min     -18
_diffrn_reflns_limit_l_max     18
_diffrn_standards_number     0
_diffrn_standards_interval_count     0
_diffrn_standards_interval_time     0
_diffrn_standards_decay_%     0
_refine_special_details
;
Refinement of <i>F</i>^2^ against ALL reflections. The weighted <i>R</i>-factor
<i>wR</i> and goodness of fit <i>S</i> are based on <i>F</i>^2^, conventional
<i>R</i>-factors <i>R</i> are based on <i>F</i>, with <i>F</i> set to zero for
negative <i>F</i>^2^. The threshold expression of <i>F</i>^2^ >
2\s(<i>F</i>^2^) is used only for calculating <i>R</i>-factors(gt) <i>etc</i>.
and is not relevant to the choice of reflections for refinement.
<i>R</i>-factors based on <i>F</i>^2^ are statistically about twice as large
as those based on <i>F</i>, and <i>R</i>- factors based on ALL data will be
even larger.
;
_reflns_number_total     3900
_reflns_number_gt     3642
_reflns_threshold_expression     I>2\s(I)
_refine_ls_structure_factor_coef     Fsqd
_refine_ls_matrix_type     full
_refine_ls_R_factor_all     0.020
_refine_ls_R_factor_gt     0.018
_refine_ls_wR_factor_gt     0.046
_refine_ls_wR_factor_ref     0.047
_refine_ls_goodness_of_fit_ref     1.02
_refine_ls_restrained_S_all     1.02
_refine_ls_number_reflns     3900
_refine_ls_number_parameters     257
_refine_ls_number_restraints     1
_refine_ls_hydrogen_treatment     mixed
_refine_ls_weighting_scheme     calc
_refine_ls_weighting_details
         'calc w=1/[\s^2^(Fo^2^)+(0.0232P)^2^+1.3698P] where P=(Fo^2^+2Fc^2^)/3'
_atom_sites_solution_hydrogens     geom
_atom_sites_solution_primary     direct
_atom_sites_solution_secondary     difmap
_refine_ls_shift/su_max     0.003
_refine_ls_shift/su_mean     0.000
_refine_diff_density_max     0.30
_refine_diff_density_min     -0.45
_refine_ls_extinction_method     none
_refine_ls_extinction_coef     ?
loop_
    _atom_type_symbol
    _atom_type_description
    _atom_type_scat_dispersion_real
    _atom_type_scat_dispersion_imag
    _atom_type_scat_source
    'C' 'C' 0.0033 0.0016
                         'International Tables Vol C Tables 4.2.6.8 and 6.1.1.4'
    'H' 'H' 0.0000 0.0000
                         'International Tables Vol C Tables 4.2.6.8 and 6.1.1.4'
    'Cl' 'Cl' 0.1484 0.1585
                         'International Tables Vol C Tables 4.2.6.8 and 6.1.1.4'
    'N' 'N' 0.0061 0.0033
                         'International Tables Vol C Tables 4.2.6.8 and 6.1.1.4'
    'S' 'S' 0.1246 0.1234
                         'International Tables Vol C Tables 4.2.6.8 and 6.1.1.4'
    'Sn' 'Sn' -0.6537 1.4246
                         'International Tables Vol C Tables 4.2.6.8 and 6.1.1.4'
_computing_data_collection     'CrysAlis CCD (Oxford Diffraction, 2002)'
_computing_cell_refinement     'CrysAlis RED (Oxford Diffraction, 2002)'
_computing_data_reduction     'CrysAlis RED (Oxford Diffraction, 2002)'
_computing_structure_solution     'SHELXS97 (Sheldrick, 2008)'
_computing_structure_refinement     'SHELXL97 (Sheldrick, 2008)'
_computing_molecular_graphics
;
ORTEP-3 (Farrugia, 1997) and DIAMOND (Brandenburg, 2006)
;
_computing_publication_material     'publCIF (Westrip, 2010)'
loop_
    _atom_site_type_symbol
    _atom_site_label
    _atom_site_fract_x
    _atom_site_fract_y
    _atom_site_fract_z
    _atom_site_U_iso_or_equiv
    _atom_site_adp_type
    _atom_site_calc_flag
    _atom_site_refinement_flags
    _atom_site_occupancy
    _atom_site_disorder_assembly
    _atom_site_disorder_group
    Sn Sn 0.473542(11) 0.564452(9) 0.716818(8) 0.01429(6) Uani d . 1 . .
    Cl Cl1 0.25305(5) 0.55811(4) 0.62427(4) 0.02697(12) Uani d . 1 . .
    Cl Cl2 0.67571(4) 0.56343(3) 0.84773(3) 0.02149(11) Uani d . 1 . .
    S S1 0.52690(6) 0.41751(4) 0.63924(4) 0.02665(13) Uani d . 1 . .
    N N1 0.39962(14) 0.63184(11) 0.82288(10) 0.0162(3) Uani d . 1 . .
    N N2 0.43068(15) 0.43990(10) 0.79821(11) 0.0163(3) Uani d . 1 . .
    N N3 0.45002(15) 0.34299(11) 0.78079(11) 0.0186(3) Uani d . 1 . .
    N N4 0.51413(16) 0.23328(12) 0.69436(11) 0.0214(4) Uani d D 1 . .
    H H4N 0.5435(19) 0.2243(16) 0.6499(11) 0.026 Uiso d D 1 . .
    C C1 0.36701(17) 0.56662(13) 0.87825(13) 0.0160(4) Uani d . 1 . .
    C C2 0.31498(17) 0.60120(15) 0.94234(13) 0.0198(4) Uani d . 1 . .
    H H2 0.2945 0.5557 0.9827 0.024 Uiso calc R 1 . .
    C C3 0.29312(18) 0.70261(15) 0.94712(13) 0.0230(4) Uani d . 1 . .
    H H3 0.2559 0.7269 0.9898 0.028 Uiso calc R 1 . .
    C C4 0.32570(19) 0.76806(15) 0.88952(14) 0.0242(4) Uani d . 1 . .
    H H4 0.3110 0.8377 0.8916 0.029 Uiso calc R 1 . .
    C C5 0.38022(18) 0.72975(14) 0.82871(13) 0.0203(4) Uani d . 1 . .
    H H5 0.4047 0.7744 0.7898 0.024 Uiso calc R 1 . .
    C C6 0.38569(17) 0.46014(14) 0.86329(13) 0.0166(4) Uani d . 1 . .
    C C7 0.3507(2) 0.38016(14) 0.91856(14) 0.0240(4) Uani d . 1 . .
    H H7A 0.2608 0.3740 0.8978 0.036 Uiso calc R 1 . .
    H H7B 0.3817 0.3978 0.9847 0.036 Uiso calc R 1 . .
    H H7C 0.3867 0.3164 0.9093 0.036 Uiso calc R 1 . .
    C C8 0.49310(18) 0.32842(14) 0.71163(12) 0.0193(4) Uani d . 1 . .
    C C9 0.49837(18) 0.14827(13) 0.75032(13) 0.0186(4) Uani d . 1 . .
    H H9 0.4180 0.1560 0.7613 0.022 Uiso calc R 1 . .
    C C10 0.49480(18) 0.05184(13) 0.69666(14) 0.0179(4) Uani d . 1 . .
    H H10A 0.5731 0.0436 0.6841 0.022 Uiso calc R 1 . .
    H H10B 0.4268 0.0548 0.6363 0.022 Uiso calc R 1 . .
    C C11 0.47560(19) -0.03703(14) 0.75323(14) 0.0213(4) Uani d . 1 . .
    H H11A 0.3950 -0.0304 0.7626 0.026 Uiso calc R 1 . .
    H H11B 0.4745 -0.0996 0.7184 0.026 Uiso calc R 1 . .
    C C12 0.5780(2) -0.04246(15) 0.84755(15) 0.0301(5) Uani d . 1 . .
    H H12A 0.6577 -0.0555 0.8383 0.036 Uiso calc R 1 . .
    H H12B 0.5615 -0.0985 0.8841 0.036 Uiso calc R 1 . .
    C C13 0.5861(2) 0.05525(15) 0.90122(15) 0.0305(5) Uani d . 1 . .
    H H13A 0.5103 0.0639 0.9173 0.037 Uiso calc R 1 . .
    H H13B 0.6571 0.0522 0.9599 0.037 Uiso calc R 1 . .
    C C14 0.6013(2) 0.14412(15) 0.84392(14) 0.0272(5) Uani d . 1 . .
    H H14A 0.6011 0.2066 0.8786 0.033 Uiso calc R 1 . .
    H H14B 0.6816 0.1392 0.8339 0.033 Uiso calc R 1 . .
    C C15 0.51354(17) 0.69707(13) 0.65203(12) 0.0151(4) Uani d . 1 . .
    C C16 0.62574(18) 0.74626(14) 0.68942(14) 0.0204(4) Uani d . 1 . .
    H H16 0.6849 0.7224 0.7453 0.024 Uiso calc R 1 . .
    C C17 0.65198(19) 0.83006(14) 0.64572(15) 0.0242(4) Uani d . 1 . .
    H H17 0.7292 0.8628 0.6714 0.029 Uiso calc R 1 . .
    C C18 0.5663(2) 0.86581(14) 0.56524(14) 0.0245(5) Uani d . 1 . .
    H H18 0.5845 0.9231 0.5355 0.029 Uiso calc R 1 . .
    C C19 0.45379(19) 0.81846(15) 0.52775(13) 0.0242(4) Uani d . 1 . .
    H H19 0.3943 0.8439 0.4728 0.029 Uiso calc R 1 . .
    C C20 0.42738(18) 0.73337(14) 0.57055(13) 0.0199(4) Uani d . 1 . .
    H H20 0.3506 0.7002 0.5441 0.024 Uiso calc R 1 . .
loop_
    _atom_site_aniso_label
    _atom_site_aniso_U_11
    _atom_site_aniso_U_22
    _atom_site_aniso_U_33
    _atom_site_aniso_U_12
    _atom_site_aniso_U_13
    _atom_site_aniso_U_23
    Sn 0.01933(9) 0.01020(8) 0.01541(8) -0.00154(5) 0.00855(6) -0.00036(4)
    Cl1 0.0224(3) 0.0325(3) 0.0231(3) -0.0101(2) 0.0038(2) -0.0018(2)
    Cl2 0.0195(2) 0.0233(3) 0.0212(2) 0.00270(18) 0.00619(19) 0.00428(18)
    S1 0.0507(4) 0.0124(2) 0.0274(3) -0.0002(2) 0.0270(3) -0.0005(2)
    N1 0.0174(8) 0.0144(8) 0.0174(8) -0.0014(6) 0.0068(6) -0.0016(6)
    N2 0.0219(9) 0.0122(8) 0.0161(8) -0.0020(6) 0.0081(7) -0.0011(6)
    N3 0.0283(9) 0.0094(7) 0.0211(8) -0.0005(7) 0.0122(7) -0.0015(6)
    N4 0.0340(10) 0.0133(8) 0.0220(9) 0.0000(7) 0.0163(8) -0.0012(7)
    C1 0.0135(9) 0.0182(10) 0.0153(9) -0.0033(7) 0.0037(7) -0.0016(7)
    C2 0.0200(10) 0.0242(10) 0.0162(9) -0.0029(8) 0.0074(8) -0.0020(8)
    C3 0.0213(10) 0.0274(11) 0.0226(10) -0.0012(9) 0.0102(8) -0.0098(8)
    C4 0.0271(11) 0.0163(10) 0.0290(11) 0.0008(8) 0.0094(9) -0.0064(8)
    C5 0.0240(10) 0.0144(9) 0.0228(10) -0.0025(8) 0.0081(8) -0.0021(8)
    C6 0.0173(9) 0.0166(9) 0.0154(9) -0.0020(8) 0.0048(8) 0.0004(7)
    C7 0.0318(11) 0.0207(10) 0.0248(10) -0.0027(9) 0.0166(9) 0.0026(8)
    C8 0.0255(10) 0.0139(9) 0.0184(9) 0.0000(8) 0.0072(8) -0.0010(7)
    C9 0.0241(10) 0.0132(9) 0.0199(9) -0.0015(8) 0.0094(8) 0.0003(8)
    C10 0.0208(10) 0.0145(9) 0.0198(10) 0.0009(8) 0.0085(8) -0.0012(7)
    C11 0.0271(11) 0.0128(9) 0.0270(11) -0.0035(8) 0.0129(9) -0.0024(8)
    C12 0.0369(13) 0.0184(10) 0.0322(12) -0.0001(9) 0.0080(10) 0.0088(9)
    C13 0.0373(13) 0.0275(12) 0.0212(11) -0.0025(9) 0.0024(10) 0.0039(9)
    C14 0.0309(11) 0.0200(10) 0.0261(11) -0.0066(9) 0.0035(9) -0.0006(8)
    C15 0.0206(9) 0.0108(8) 0.0183(9) 0.0021(7) 0.0121(8) -0.0005(7)
    C16 0.0197(10) 0.0174(9) 0.0256(10) 0.0028(8) 0.0096(8) 0.0025(8)
    C17 0.0246(10) 0.0153(9) 0.0380(12) -0.0016(8) 0.0173(9) 0.0002(9)
    C18 0.0379(12) 0.0142(9) 0.0322(11) 0.0037(9) 0.0261(10) 0.0057(8)
    C19 0.0347(12) 0.0226(10) 0.0197(10) 0.0100(9) 0.0150(9) 0.0064(8)
    C20 0.0227(10) 0.0194(10) 0.0196(9) 0.0017(8) 0.0096(8) -0.0005(8)
_geom_special_details
;
All s.u.'s (except the s.u. in the dihedral angle between two l.s. planes) are
estimated using the full covariance matrix. The cell s.u.'s are taken into
account individually in the estimation of s.u.'s in distances, angles and
torsion angles; correlations between s.u.'s in cell parameters are only used
when they are defined by crystal symmetry. An approximate (isotropic)
treatment of cell s.u.'s is used for estimating s.u.'s involving l.s. planes.
;
loop_
    _geom_bond_atom_site_label_1
    _geom_bond_atom_site_label_2
    _geom_bond_site_symmetry_2
    _geom_bond_distance
    _geom_bond_publ_flag
    Sn Cl1 . 2.4587(5) y
    Sn Cl2 . 2.5083(5) y
    Sn S1 . 2.4768(5) y
    Sn N1 . 2.2552(15) y
    Sn N2 . 2.2309(15) y
    Sn C15 . 2.1552(17) y
    S1 C8 . 1.7558(19) ?
    N1 C5 . 1.337(2) ?
    N1 C1 . 1.353(2) ?
    N2 C6 . 1.294(2) ?
    N2 N3 . 1.357(2) ?
    N3 C8 . 1.323(2) ?
    N4 C8 . 1.338(2) ?
    N4 C9 . 1.470(2) ?
    N4 H4N . 0.863(19) ?
    C1 C2 . 1.387(3) ?
    C1 C6 . 1.470(3) ?
    C2 C3 . 1.386(3) ?
    C2 H2 . 0.9500 ?
    C3 C4 . 1.379(3) ?
    C3 H3 . 0.9500 ?
    C4 C5 . 1.382(3) ?
    C4 H4 . 0.9500 ?
    C5 H5 . 0.9500 ?
    C6 C7 . 1.499(3) ?
    C7 H7A . 0.9800 ?
    C7 H7B . 0.9800 ?
    C7 H7C . 0.9800 ?
    C9 C10 . 1.521(2) ?
    C9 C14 . 1.520(3) ?
    C9 H9 . 1.0000 ?
    C10 C11 . 1.529(3) ?
    C10 H10A . 0.9900 ?
    C10 H10B . 0.9900 ?
    C11 C12 . 1.526(3) ?
    C11 H11A . 0.9900 ?
    C11 H11B . 0.9900 ?
    C12 C13 . 1.529(3) ?
    C12 H12A . 0.9900 ?
    C12 H12B . 0.9900 ?
    C13 C14 . 1.520(3) ?
    C13 H13A . 0.9900 ?
    C13 H13B . 0.9900 ?
    C14 H14A . 0.9900 ?
    C14 H14B . 0.9900 ?
    C15 C16 . 1.391(3) ?
    C15 C20 . 1.392(3) ?
    C16 C17 . 1.389(3) ?
    C16 H16 . 0.9500 ?
    C17 C18 . 1.378(3) ?
    C17 H17 . 0.9500 ?
    C18 C19 . 1.382(3) ?
    C18 H18 . 0.9500 ?
    C19 C20 . 1.396(3) ?
    C19 H19 . 0.9500 ?
    C20 H20 . 0.9500 ?
loop_
    _geom_angle_atom_site_label_1
    _geom_angle_atom_site_label_2
    _geom_angle_atom_site_label_3
    _geom_angle_site_symmetry_1
    _geom_angle_site_symmetry_3
    _geom_angle
    _geom_angle_publ_flag
    C15 Sn N2 . . 172.75(6) ?
    C15 Sn N1 . . 101.00(6) ?
    N2 Sn N1 . . 72.01(5) ?
    C15 Sn Cl1 . . 95.95(5) ?
    N2 Sn Cl1 . . 85.12(4) ?
    N1 Sn Cl1 . . 81.94(4) ?
    C15 Sn S1 . . 107.97(5) ?
    N2 Sn S1 . . 79.07(4) ?
    N1 Sn S1 . . 151.03(4) ?
    Cl1 Sn S1 . . 94.152(19) ?
    C15 Sn Cl2 . . 94.91(5) ?
    N2 Sn Cl2 . . 82.66(4) ?
    N1 Sn Cl2 . . 84.48(4) ?
    Cl1 Sn Cl2 . . 164.001(18) ?
    S1 Sn Cl2 . . 93.632(18) ?
    C8 S1 Sn . . 95.44(6) ?
    C5 N1 C1 . . 120.18(16) ?
    C5 N1 Sn . . 123.46(13) ?
    C1 N1 Sn . . 116.22(11) ?
    C6 N2 N3 . . 119.00(15) ?
    C6 N2 Sn . . 119.47(12) ?
    N3 N2 Sn . . 121.53(11) ?
    C8 N3 N2 . . 115.31(15) ?
    C8 N4 C9 . . 123.75(16) ?
    C8 N4 H4N . . 115.6(15) ?
    C9 N4 H4N . . 120.5(14) ?
    N1 C1 C2 . . 120.13(16) ?
    N1 C1 C6 . . 116.24(16) ?
    C2 C1 C6 . . 123.59(17) ?
    C1 C2 C3 . . 119.52(18) ?
    C1 C2 H2 . . 120.2 ?
    C3 C2 H2 . . 120.2 ?
    C4 C3 C2 . . 119.64(18) ?
    C4 C3 H3 . . 120.2 ?
    C2 C3 H3 . . 120.2 ?
    C3 C4 C5 . . 118.37(18) ?
    C3 C4 H4 . . 120.8 ?
    C5 C4 H4 . . 120.8 ?
    N1 C5 C4 . . 122.13(18) ?
    N1 C5 H5 . . 118.9 ?
    C4 C5 H5 . . 118.9 ?
    N2 C6 C1 . . 116.06(16) ?
    N2 C6 C7 . . 122.37(17) ?
    C1 C6 C7 . . 121.55(17) ?
    C6 C7 H7A . . 109.5 ?
    C6 C7 H7B . . 109.5 ?
    H7A C7 H7B . . 109.5 ?
    C6 C7 H7C . . 109.5 ?
    H7A C7 H7C . . 109.5 ?
    H7B C7 H7C . . 109.5 ?
    N3 C8 N4 . . 116.01(17) ?
    N3 C8 S1 . . 128.61(14) ?
    N4 C8 S1 . . 115.38(14) ?
    N4 C9 C10 . . 109.25(15) ?
    N4 C9 C14 . . 111.40(16) ?
    C10 C9 C14 . . 110.28(16) ?
    N4 C9 H9 . . 108.6 ?
    C10 C9 H9 . . 108.6 ?
    C14 C9 H9 . . 108.6 ?
    C9 C10 C11 . . 109.78(16) ?
    C9 C10 H10A . . 109.7 ?
    C11 C10 H10A . . 109.7 ?
    C9 C10 H10B . . 109.7 ?
    C11 C10 H10B . . 109.7 ?
    H10A C10 H10B . . 108.2 ?
    C12 C11 C10 . . 110.94(16) ?
    C12 C11 H11A . . 109.5 ?
    C10 C11 H11A . . 109.5 ?
    C12 C11 H11B . . 109.5 ?
    C10 C11 H11B . . 109.5 ?
    H11A C11 H11B . . 108.0 ?
    C11 C12 C13 . . 110.71(17) ?
    C11 C12 H12A . . 109.5 ?
    C13 C12 H12A . . 109.5 ?
    C11 C12 H12B . . 109.5 ?
    C13 C12 H12B . . 109.5 ?
    H12A C12 H12B . . 108.1 ?
    C14 C13 C12 . . 111.01(18) ?
    C14 C13 H13A . . 109.4 ?
    C12 C13 H13A . . 109.4 ?
    C14 C13 H13B . . 109.4 ?
    C12 C13 H13B . . 109.4 ?
    H13A C13 H13B . . 108.0 ?
    C9 C14 C13 . . 111.42(16) ?
    C9 C14 H14A . . 109.3 ?
    C13 C14 H14A . . 109.3 ?
    C9 C14 H14B . . 109.3 ?
    C13 C14 H14B . . 109.3 ?
    H14A C14 H14B . . 108.0 ?
    C16 C15 C20 . . 119.14(17) ?
    C16 C15 Sn . . 120.92(13) ?
    C20 C15 Sn . . 119.93(13) ?
    C15 C16 C17 . . 120.47(18) ?
    C15 C16 H16 . . 119.8 ?
    C17 C16 H16 . . 119.8 ?
    C18 C17 C16 . . 120.14(19) ?
    C18 C17 H17 . . 119.9 ?
    C16 C17 H17 . . 119.9 ?
    C17 C18 C19 . . 120.10(18) ?
    C17 C18 H18 . . 119.9 ?
    C19 C18 H18 . . 119.9 ?
    C18 C19 C20 . . 120.10(18) ?
    C18 C19 H19 . . 120.0 ?
    C20 C19 H19 . . 120.0 ?
    C15 C20 C19 . . 120.03(18) ?
    C15 C20 H20 . . 120.0 ?
    C19 C20 H20 . . 120.0 ?
loop_
    _geom_torsion_atom_site_label_1
    _geom_torsion_atom_site_label_2
    _geom_torsion_atom_site_label_3
    _geom_torsion_atom_site_label_4
    _geom_torsion_site_symmetry_1
    _geom_torsion_site_symmetry_2
    _geom_torsion_site_symmetry_3
    _geom_torsion_site_symmetry_4
    _geom_torsion
    _geom_torsion_publ_flag
    C15 Sn S1 C8 . . . . 176.61(8) ?
    N2 Sn S1 C8 . . . . -1.55(8) ?
    N1 Sn S1 C8 . . . . -4.91(11) ?
    Cl1 Sn S1 C8 . . . . -85.76(7) ?
    Cl2 Sn S1 C8 . . . . 80.26(7) ?
    C15 Sn N1 C5 . . . . 5.52(16) ?
    N2 Sn N1 C5 . . . . -176.48(16) ?
    Cl1 Sn N1 C5 . . . . -89.02(15) ?
    S1 Sn N1 C5 . . . . -173.00(11) ?
    Cl2 Sn N1 C5 . . . . 99.47(15) ?
    C15 Sn N1 C1 . . . . -178.78(13) ?
    N2 Sn N1 C1 . . . . -0.78(12) ?
    Cl1 Sn N1 C1 . . . . 86.68(12) ?
    S1 Sn N1 C1 . . . . 2.70(18) ?
    Cl2 Sn N1 C1 . . . . -84.83(12) ?
    C15 Sn N2 C6 . . . . 16.3(6) ?
    N1 Sn N2 C6 . . . . 0.57(14) ?
    Cl1 Sn N2 C6 . . . . -82.53(14) ?
    S1 Sn N2 C6 . . . . -177.72(15) ?
    Cl2 Sn N2 C6 . . . . 87.12(14) ?
    C15 Sn N2 N3 . . . . -164.1(4) ?
    N1 Sn N2 N3 . . . . -179.81(15) ?
    Cl1 Sn N2 N3 . . . . 97.10(13) ?
    S1 Sn N2 N3 . . . . 1.90(13) ?
    Cl2 Sn N2 N3 . . . . -93.26(13) ?
    C6 N2 N3 C8 . . . . 178.28(17) ?
    Sn N2 N3 C8 . . . . -1.3(2) ?
    C5 N1 C1 C2 . . . . -1.0(3) ?
    Sn N1 C1 C2 . . . . -176.82(14) ?
    C5 N1 C1 C6 . . . . 176.77(17) ?
    Sn N1 C1 C6 . . . . 0.9(2) ?
    N1 C1 C2 C3 . . . . 2.0(3) ?
    C6 C1 C2 C3 . . . . -175.53(18) ?
    C1 C2 C3 C4 . . . . -1.4(3) ?
    C2 C3 C4 C5 . . . . -0.3(3) ?
    C1 N1 C5 C4 . . . . -0.8(3) ?
    Sn N1 C5 C4 . . . . 174.74(14) ?
    C3 C4 C5 N1 . . . . 1.4(3) ?
    N3 N2 C6 C1 . . . . -179.92(15) ?
    Sn N2 C6 C1 . . . . -0.3(2) ?
    N3 N2 C6 C7 . . . . -1.8(3) ?
    Sn N2 C6 C7 . . . . 177.87(14) ?
    N1 C1 C6 N2 . . . . -0.4(3) ?
    C2 C1 C6 N2 . . . . 177.22(17) ?
    N1 C1 C6 C7 . . . . -178.61(17) ?
    C2 C1 C6 C7 . . . . -1.0(3) ?
    N2 N3 C8 N4 . . . . 179.18(16) ?
    N2 N3 C8 S1 . . . . -0.7(3) ?
    C9 N4 C8 N3 . . . . -3.4(3) ?
    C9 N4 C8 S1 . . . . 176.47(14) ?
    Sn S1 C8 N3 . . . . 1.86(19) ?
    Sn S1 C8 N4 . . . . -177.98(14) ?
    C8 N4 C9 C10 . . . . 164.24(18) ?
    C8 N4 C9 C14 . . . . -73.7(2) ?
    N4 C9 C10 C11 . . . . -178.77(16) ?
    C14 C9 C10 C11 . . . . 58.5(2) ?
    C9 C10 C11 C12 . . . . -58.4(2) ?
    C10 C11 C12 C13 . . . . 56.4(2) ?
    C11 C12 C13 C14 . . . . -54.7(3) ?
    N4 C9 C14 C13 . . . . -179.10(17) ?
    C10 C9 C14 C13 . . . . -57.6(2) ?
    C12 C13 C14 C9 . . . . 55.6(3) ?
    N2 Sn C15 C16 . . . . 70.8(5) ?
    N1 Sn C15 C16 . . . . 86.01(15) ?
    Cl1 Sn C15 C16 . . . . 168.92(14) ?
    S1 Sn C15 C16 . . . . -94.74(14) ?
    Cl2 Sn C15 C16 . . . . 0.69(14) ?
    N2 Sn C15 C20 . . . . -110.5(5) ?
    N1 Sn C15 C20 . . . . -95.31(14) ?
    Cl1 Sn C15 C20 . . . . -12.40(14) ?
    S1 Sn C15 C20 . . . . 83.93(14) ?
    Cl2 Sn C15 C20 . . . . 179.37(13) ?
    C20 C15 C16 C17 . . . . -0.5(3) ?
    Sn C15 C16 C17 . . . . 178.20(14) ?
    C15 C16 C17 C18 . . . . 0.6(3) ?
    C16 C17 C18 C19 . . . . 0.1(3) ?
    C17 C18 C19 C20 . . . . -1.0(3) ?
    C16 C15 C20 C19 . . . . -0.4(3) ?
    Sn C15 C20 C19 . . . . -179.10(13) ?
    C18 C19 C20 C15 . . . . 1.1(3) ?
loop_
    _geom_hbond_atom_site_label_D
    _geom_hbond_atom_site_label_H
    _geom_hbond_atom_site_label_A
    _geom_hbond_site_symmetry_A
    _geom_hbond_distance_DH
    _geom_hbond_distance_HA
    _geom_hbond_distance_DA
    _geom_hbond_angle_DHA
    C11 H11B Cg1 1_545 0.99 2.60 3.522(2) 155
    C13 H13B Cl1 4_666 0.99 2.80 3.632(2) 142
    C16 H16 Cl2 . 0.95 2.66 3.350(2) 130
    C20 H20 Cl1 . 0.95 2.70 3.363(2) 127
