# Supplementary material for: Dichlorido{4-cyclo­hexyl-1-[1-(2-pyridyl-κN)ethyl­idene]thio­semicarbazidato-κ2 N 1,S}phenyl­tin(IV)
Source: Acta Crystallogr Sect E Struct Rep Online. 2010 Nov 6;66(Pt 12):m1503–4. doi: 10.1107/S1600536810044247 (PMC3011751; doi:10.1107/S1600536810044247)
Supplement: Supplementary file 2 [file e-66-m1503-Isup2.hkl]

#
# h,k,l, Fc-squared, Fo-squared, sigma(Fo-squared) and status flag
#
data_I
_shelx_title ' 1 in space group P 1 21/n 1'
_shelx_refln_list_code          4
_shelx_F_calc_maximum      335.01
_exptl_crystal_F_000      1088.00
_reflns_d_resolution_high  0.8409
 
loop_
 _symmetry_equiv_pos_as_xyz
 'x, y, z'
 '-x+1/2, y+1/2, -z+1/2'
 '-x, -y, -z'
 'x-1/2, -y-1/2, z-1/2'
 
_cell_length_a    11.5213
_cell_length_b    13.3795
_cell_length_c    15.2648
_cell_angle_alpha  90.000
_cell_angle_beta  109.630
_cell_angle_gamma  90.000
 
_shelx_F_squared_multiplier     1.000
 
loop_
 _refln_index_h
 _refln_index_k
 _refln_index_l
 _refln_F_squared_calc
 _refln_F_squared_meas
 _refln_F_squared_sigma
 _refln_observed_status
   2   0   0    97747.57    90381.39   1211.36 o
   4   0   0    21873.27    22169.56    428.17 o
   6   0   0     8361.67     8909.65    191.22 o
   8   0   0     2109.77     2120.71     66.22 o
  10   0   0       54.71       57.56     12.53 o
  12   0   0      103.65       91.83     22.63 o
   1   1   0    44645.00    42854.09    427.34 o
   2   1   0     3399.42     3367.20     39.86 o
   3   1   0     2346.26     2294.95     28.87 o
   4   1   0     3020.82     3164.11     41.54 o
   5   1   0    15128.75    15306.05    188.42 o
   6   1   0     3260.19     3227.37     50.80 o
   7   1   0     2509.42     2496.94     45.74 o
   8   1   0      349.89      344.87     19.41 o
   9   1   0       78.13      105.07     18.82 o
  10   1   0     1732.47     1769.12     44.34 o
  11   1   0      261.99      241.92     19.57 o
  12   1   0     1188.60     1106.61     50.50 o
   0   2   0    29629.33    29696.41    299.06 o
   1   2   0     2037.52     2079.66     22.11 o
   2   2   0     5695.40     5676.10    101.78 o
   3   2   0      157.43      148.01      5.42 o
   4   2   0    10978.59    11134.77    140.57 o
   5   2   0    12674.15    12329.89    184.85 o
   6   2   0      631.65      558.58     15.59 o
   7   2   0     1431.26     1325.34     31.18 o
   8   2   0      269.08      280.69     15.04 o
   9   2   0     7520.86     7657.12    105.83 o
  10   2   0      424.64      464.56     28.75 o
  11   2   0     2171.85     2222.59     60.71 o
  12   2   0       47.96       37.09     10.53 o
   1   3   0     1502.67     1453.50     15.83 o
   2   3   0       66.45       85.50      4.15 o
   3   3   0       23.98       15.02      2.54 o
   4   3   0    12513.71    12348.46    154.63 o
   5   3   0      682.78      577.14     15.63 o
   6   3   0     7446.06     7505.58    127.36 o
   7   3   0      264.40      279.22     11.12 o
   8   3   0     8271.54     8266.47    117.57 o
   9   3   0      138.23      176.86     16.26 o
  10   3   0    14216.54    13994.28    192.68 o
  11   3   0       84.91       54.20     11.89 o
  12   3   0     3075.72     3162.07     78.34 o
   0   4   0     1185.20     1273.54     29.23 o
   1   4   0      838.45      860.27     10.12 o
   2   4   0      846.57      957.50     13.48 o
   3   4   0     2756.34     2740.91     48.97 o
   4   4   0      101.47      125.92     13.43 o
   5   4   0    33206.18    32384.25    383.38 o
   6   4   0       72.53       69.85      8.34 o
   7   4   0     6294.68     6485.37     84.71 o
   8   4   0      114.00      108.49     12.26 o
   9   4   0    20147.35    19994.03    251.61 o
  10   4   0        9.74       28.23     10.70 o
  11   4   0     4437.31     4286.93     90.75 o
  12   4   0        2.26       13.73      9.72 o
   1   5   0    13773.33    13959.15    110.34 o
   2   5   0     1446.38     1556.64     17.40 o
   3   5   0     1423.80     1334.68     18.10 o
   4   5   0    11398.00    11254.58    150.69 o
   5   5   0     3237.39     3155.39     49.96 o
   6   5   0    12794.03    12566.14    190.74 o
   7   5   0      997.74     1013.12     32.00 o
   8   5   0    10537.55    10171.95    143.79 o
   9   5   0      720.16      771.21     40.79 o
  10   5   0     9055.37     9184.63    181.28 o
  11   5   0       16.91       22.64     10.61 o
  12   5   0      782.37      905.34     55.04 o
   0   6   0    48623.71    47876.18    488.28 o
   1   6   0      427.35      408.96     10.90 o
   2   6   0     5367.02     5249.87     43.45 o
   3   6   0      248.89      315.47      7.08 o
   4   6   0     6515.99     6069.40     89.32 o
   5   6   0     5235.60     4892.86     87.39 o
   6   6   0     3049.45     2992.73     51.61 o
   7   6   0      145.28      181.84     15.04 o
   8   6   0      229.90      217.69     15.72 o
   9   6   0     5990.21     6206.21    105.91 o
  10   6   0      249.22      280.68     20.76 o
  11   6   0      687.38      687.92     47.15 o
   1   7   0    34879.16    34551.23    258.41 o
   2   7   0      760.09      891.59     15.39 o
   3   7   0     6328.01     6049.52     62.79 o
   4   7   0      125.04      103.75      7.50 o
   5   7   0     9840.03     9716.72    175.68 o
   6   7   0      199.21      179.19     13.10 o
   7   7   0     1514.56     1445.39     40.17 o
   8   7   0       66.54       69.91     12.26 o
   9   7   0        8.41       -1.51     10.80 o
  10   7   0     1221.87     1242.95     63.65 o
  11   7   0       89.61       53.04     14.24 o
   0   8   0    49423.89    48623.05    844.39 o
   1   8   0      252.56      274.59      9.01 o
   2   8   0    11326.09    11016.09     97.69 o
   3   8   0     1719.43     1844.41     26.71 o
   4   8   0    19551.92    19788.36    218.13 o
   5   8   0      933.45      949.86     23.46 o
   6   8   0     4211.11     4189.07    116.08 o
   7   8   0      466.55      444.37     26.67 o
   8   8   0      454.97      463.48     28.47 o
   9   8   0      161.86      140.15     18.58 o
  10   8   0      456.57      430.40     31.01 o
  11   8   0      624.30      609.75     49.89 o
   1   9   0     9702.37     9737.86     88.07 o
   2   9   0      622.69      617.93     15.91 o
   3   9   0     6041.97     6108.50     66.65 o
   4   9   0     2741.71     2747.46     47.32 o
   5   9   0     6687.76     6473.59     97.44 o
   6   9   0     2433.68     2477.73     52.72 o
   7   9   0      821.64      819.37     29.81 o
   8   9   0     2453.83     2412.00     92.21 o
   9   9   0      111.02      128.53     18.38 o
  10   9   0     1853.40     1944.99     82.32 o
   0  10   0    26734.94    27436.33    303.08 o
   1  10   0      317.55      285.12     12.16 o
   2  10   0     4251.33     4390.36     52.44 o
   3  10   0      545.25      574.45     16.93 o
   4  10   0     1439.86     1406.21     33.26 o
   5  10   0     3127.00     3090.94     59.59 o
   6  10   0       59.87       55.90     14.51 o
   7  10   0     2999.18     3074.94     63.66 o
   8  10   0      777.52      756.04     31.02 o
   9  10   0     9064.26     9270.59    220.66 o
  10  10   0       56.23       93.73     32.80 o
   1  11   0      150.53      153.68      9.49 o
   2  11   0      205.43      191.09     10.15 o
   3  11   0     1079.07     1071.75     27.16 o
   4  11   0     6321.31     6342.57     86.53 o
   5  11   0      564.77      562.76     24.28 o
   6  11   0     2617.43     2615.54     66.96 o
   7  11   0       43.38       29.50     10.27 o
   8  11   0     3907.46     3983.97    104.30 o
   9  11   0        8.11       31.76     13.05 o
   0  12   0      281.05      337.15     24.22 o
   1  12   0       79.48       85.23      7.47 o
   2  12   0     1169.78     1128.78     33.66 o
   3  12   0     1308.74     1221.77     30.27 o
   4  12   0      532.65      533.88     21.81 o
   5  12   0     7621.78     7525.95    124.22 o
   6  12   0     1040.23     1082.42     41.32 o
   7  12   0      604.96      606.04     31.92 o
   8  12   0        7.44       -0.96     11.40 o
   1  13   0     4959.47     5033.81     71.92 o
   2  13   0      275.91      240.94     16.48 o
   3  13   0     3180.83     3057.48     70.51 o
   4  13   0     1641.03     1708.62     66.41 o
   5  13   0      427.14      420.48     30.09 o
   6  13   0      355.97      381.79     29.40 o
   7  13   0       22.42       22.94     10.03 o
   0  14   0     7949.33     8003.22    165.15 o
   1  14   0       45.27       37.69      9.54 o
   2  14   0     3113.80     3179.74     72.63 o
   3  14   0       14.31        9.32     12.50 o
   4  14   0     2898.09     2909.97     82.30 o
   5  14   0     1891.65     1978.95     76.41 o
   6  14   0      612.19      658.62     39.45 o
   1  15   0     7156.29     7207.88    177.45 o
   2  15   0      335.30      350.19     26.75 o
   3  15   0     2186.96     2289.17     84.47 o
   4  15   0       14.78       13.30     16.76 o
 -13   0   1      767.10      784.93     86.57 o
 -11   0   1     7213.64     7291.80    206.59 o
  -9   0   1     9384.62     9600.06    251.99 o
  -7   0   1      712.32      768.83     32.30 o
  -5   0   1    12520.25    12795.50    148.91 o
  -3   0   1    19504.87    21551.53    295.39 o
   1   0   1    11880.07    11742.42    256.78 o
   3   0   1    68048.98    69466.82   1000.38 o
   5   0   1    30865.50    30575.47    457.61 o
   7   0   1     3431.47     3437.14     81.38 o
   9   0   1    11319.48    11472.43    226.44 o
  11   0   1      943.87      903.25     63.80 o
 -13   1   1      113.72       68.71     15.21 o
 -12   1   1      518.91      500.18     33.36 o
 -11   1   1      291.89      271.96     20.94 o
 -10   1   1     7075.10     7217.20    104.33 o
  -9   1   1      246.11      242.02     15.01 o
  -8   1   1       50.08       49.46      6.70 o
  -7   1   1      891.02      984.43     26.08 o
  -6   1   1     7308.01     7292.80     83.49 o
  -5   1   1     3229.76     3260.22     38.21 o
  -4   1   1     1285.80     1254.90     20.93 o
  -3   1   1     3375.91     3663.90     63.09 o
  -2   1   1     5006.82     5196.35     78.68 o
  -1   1   1      317.53      405.64      8.24 o
   1   1   1     5522.83     5389.47     55.71 o
   2   1   1    28732.89    28690.62    486.37 o
   3   1   1     6350.53     6731.20    126.17 o
   4   1   1    47955.56    47061.58    682.27 o
   5   1   1     1147.87     1243.73     27.08 o
   6   1   1      740.63      655.25     20.46 o
   7   1   1       33.55       30.32      5.92 o
   8   1   1     5488.77     5609.75     83.19 o
   9   1   1      782.48      788.77     28.65 o
  10   1   1     3196.09     3176.71     63.22 o
  11   1   1        2.29       10.88      8.57 o
  12   1   1      906.98      917.03     46.81 o
 -13   2   1     1252.15     1274.00     66.51 o
 -12   2   1      103.48      130.73     15.55 o
 -11   2   1     3669.52     3784.49     81.64 o
 -10   2   1      330.05      349.17     22.37 o
  -9   2   1     6326.20     6297.30    156.76 o
  -8   2   1     4588.91     4657.59     70.70 o
  -7   2   1      870.81      875.62     24.10 o
  -6   2   1     4318.71     4426.95     52.44 o
  -5   2   1     3491.34     3339.49     50.30 o
  -4   2   1     9401.73     9414.83    115.05 o
  -3   2   1       24.12       28.71      3.19 o
  -2   2   1    10921.94    11080.08    108.67 o
  -1   2   1     4745.98     4991.55     37.86 o
   0   2   1    25347.27    25432.22    223.51 o
   1   2   1      381.41      434.48      9.44 o
   2   2   1      691.80      790.54     12.09 o
   3   2   1     4497.28     4618.56     76.48 o
   4   2   1     2096.99     2206.77     37.95 o
   5   2   1    14683.34    14874.79    146.98 o
   6   2   1      595.98      564.03     18.63 o
   7   2   1     1134.83     1061.69     31.07 o
   8   2   1       21.14       23.05      5.91 o
   9   2   1    11140.60    11174.54    141.65 o
  10   2   1      116.03      101.70     14.46 o
  11   2   1     1229.44     1197.86     44.26 o
  12   2   1        3.36        6.49     11.48 o
 -12   3   1      211.88      224.97     20.26 o
 -11   3   1       20.04       43.39     12.66 o
 -10   3   1     1985.50     1989.84     54.34 o
  -9   3   1     1057.79     1117.60     37.54 o
  -8   3   1      309.91      338.41     18.50 o
  -7   3   1     3971.09     3952.48     52.45 o
  -6   3   1     2374.12     2396.63     44.29 o
  -5   3   1    17896.46    17168.85    151.27 o
  -4   3   1      116.64      116.17      6.65 o
  -3   3   1     3087.24     2952.60     30.27 o
  -2   3   1      982.30     1060.41     12.01 o
  -1   3   1    30338.51    30448.01    184.45 o
   0   3   1     5860.16     6234.65     53.70 o
   1   3   1      298.91      257.24      4.99 o
   2   3   1     1185.36     1334.41     15.73 o
   3   3   1    12388.38    12466.79    128.67 o
   4   3   1     2316.50     2383.60     55.13 o
   5   3   1     5819.22     6011.61     93.94 o
   6   3   1       50.73       40.71      3.93 o
   7   3   1       39.29       59.70      7.42 o
   8   3   1      259.66      250.00     14.53 o
   9   3   1     2831.04     2730.44     64.14 o
  10   3   1      136.31      161.85     17.17 o
  11   3   1       98.75      102.09     14.97 o
  12   3   1       36.77       52.85     12.87 o
 -12   4   1      716.46      671.27     38.89 o
 -11   4   1       35.25       27.50     12.37 o
 -10   4   1       42.17       48.19     13.84 o
  -9   4   1       45.48       53.99     10.53 o
  -8   4   1     2374.15     2322.13     42.48 o
  -7   4   1       25.58       25.92      3.66 o
  -6   4   1    17924.28    17955.47    238.65 o
  -5   4   1        9.96       17.58      4.82 o
  -4   4   1    19932.94    20193.08    328.06 o
  -3   4   1       34.04       41.01      3.52 o
  -2   4   1     6436.48     6411.59     61.33 o
  -1   4   1       18.67       36.01      2.20 o
   0   4   1    32604.85    32765.34    240.44 o
   1   4   1       37.21       55.33      3.14 o
   2   4   1       13.03       46.89      3.57 o
   3   4   1      753.75      800.14     16.70 o
   4   4   1     6416.64     6245.70     69.09 o
   5   4   1       62.69       70.02      5.68 o
   6   4   1      478.66      488.48     22.95 o
   7   4   1        8.24        9.76      2.27 o
   8   4   1       73.22       81.39     12.31 o
   9   4   1        0.07       45.42     12.42 o
  10   4   1     2423.38     2541.46     64.76 o
  11   4   1        0.33        7.66      9.11 o
  12   4   1      492.07      518.62     31.52 o
 -12   5   1     1099.12     1055.58     54.26 o
 -11   5   1      244.38      219.03     31.75 o
 -10   5   1     1068.81     1133.04     43.15 o
  -9   5   1      135.12      150.09     14.61 o
  -8   5   1       91.31       62.17     10.49 o
  -7   5   1     3722.98     3758.46     67.86 o
  -6   5   1     1068.79     1150.70     31.11 o
  -5   5   1    21047.70    21373.17    238.29 o
  -4   5   1      110.69      118.77      7.21 o
  -3   5   1     4069.71     4023.06     44.74 o
  -2   5   1      261.66      271.09      5.56 o
  -1   5   1    45452.46    45152.18    303.79 o
   0   5   1       98.04      117.83      4.24 o
   1   5   1    11319.75    11541.52     94.27 o
   2   5   1     2020.71     2163.70     43.36 o
   3   5   1     2458.76     2427.35     32.92 o
   4   5   1     6147.57     6385.96     88.48 o
   5   5   1     1443.94     1449.68     34.72 o
   6   5   1      233.48      211.04     15.86 o
   7   5   1      892.76      881.25     30.54 o
   8   5   1     1594.39     1573.95     47.74 o
   9   5   1      398.36      471.37     32.30 o
  10   5   1      340.83      344.31     23.31 o
  11   5   1       31.64       39.31     10.55 o
 -12   6   1      165.35      142.10     22.62 o
 -11   6   1     1221.65     1237.87     62.58 o
 -10   6   1      605.58      600.84     34.44 o
  -9   6   1     1448.66     1547.59     44.89 o
  -8   6   1     1044.97     1040.64     39.75 o
  -7   6   1      408.36      459.68     18.76 o
  -6   6   1     4332.36     4311.66     65.76 o
  -5   6   1     2493.79     2543.71     47.01 o
  -4   6   1     8953.19     8969.02    165.57 o
  -3   6   1     2552.13     2719.08     35.81 o
  -2   6   1     4106.84     4183.91     33.48 o
  -1   6   1       11.05       24.50      3.41 o
   0   6   1    17412.54    17237.84    122.45 o
   1   6   1     1696.74     1720.97     22.54 o
   2   6   1     1146.80     1169.11     20.48 o
   3   6   1     8344.47     8762.43     74.61 o
   4   6   1     9716.20     9897.83    125.74 o
   5   6   1     3340.27     3246.92     58.38 o
   6   6   1     1879.47     1907.45     40.39 o
   7   6   1      512.21      484.73     20.76 o
   8   6   1      249.38      236.40     16.02 o
   9   6   1     5020.90     5033.90    101.76 o
  10   6   1      197.28      189.29     26.57 o
  11   6   1      232.27      259.80     29.59 o
 -11   7   1      137.87       83.51     20.22 o
 -10   7   1     8194.74     8497.93    157.35 o
  -9   7   1       63.26       39.52     17.61 o
  -8   7   1     1032.64     1056.10     35.46 o
  -7   7   1      224.86      184.54     18.39 o
  -6   7   1     5675.53     5561.53    106.21 o
  -5   7   1     4318.48     4535.67     73.27 o
  -4   7   1     1056.23     1050.39     15.24 o
  -3   7   1     1270.87     1362.09     19.13 o
  -2   7   1     1629.80     1719.31     24.18 o
  -1   7   1     3451.81     3324.23     32.58 o
   0   7   1     3284.81     3209.13     33.65 o
   1   7   1       21.36       21.07      3.80 o
   2   7   1     3079.43     3204.59     36.31 o
   3   7   1     1712.42     1741.53     25.14 o
   4   7   1    15838.50    15423.10    154.03 o
   5   7   1     2168.23     2168.58     45.26 o
   6   7   1     1678.68     1654.94     45.88 o
   7   7   1      514.03      478.13     22.74 o
   8   7   1     4745.03     4792.74    103.88 o
   9   7   1       73.46       45.77     10.34 o
  10   7   1     2396.20     2380.08     75.09 o
  11   7   1       38.57        3.79     12.29 o
 -11   8   1     4102.29     4043.96    124.45 o
 -10   8   1       95.44       67.31     13.69 o
  -9   8   1     6928.98     6946.69    153.38 o
  -8   8   1       74.61       77.80     12.23 o
  -7   8   1      294.17      301.70     18.89 o
  -6   8   1      152.80      157.60     13.51 o
  -5   8   1     7382.76     7412.27     90.88 o
  -4   8   1      139.91      137.36      5.27 o
  -3   8   1       42.31       60.56      5.26 o
  -2   8   1       61.64       68.02      4.48 o
  -1   8   1      152.44      157.46      5.24 o
   0   8   1     1092.56     1304.95     18.29 o
   1   8   1     1669.37     1691.88     26.33 o
   2   8   1      554.80      656.94     16.43 o
   3   8   1     7027.79     6968.68     76.39 o
   4   8   1      608.82      586.49     18.16 o
   5   8   1    17010.46    16885.42    208.84 o
   6   8   1       54.95       50.41     10.20 o
   7   8   1     3786.36     3736.90     86.81 o
   8   8   1      370.37      356.87     26.46 o
   9   8   1     9907.33    10111.79    235.37 o
  10   8   1        1.69      -22.82     18.99 o
 -10   9   1     3754.66     3734.71     97.16 o
  -9   9   1      145.31      150.37     18.92 o
  -8   9   1      782.66      751.39     32.14 o
  -7   9   1     1698.92     1611.75     42.25 o
  -6   9   1     6315.88     6387.62    128.14 o
  -5   9   1     4222.03     4193.85     69.18 o
  -4   9   1     1805.22     1824.96     28.02 o
  -3   9   1     2493.74     2646.99     34.77 o
  -2   9   1      990.79     1064.97     17.90 o
  -1   9   1     2668.19     2726.51     31.25 o
   0   9   1      712.38      696.54     13.68 o
   1   9   1      958.88      975.12     20.23 o
   2   9   1     1391.38     1368.13     25.94 o
   3   9   1      113.10      136.33      9.34 o
   4   9   1    13574.39    13428.57    220.46 o
   5   9   1      449.39      452.68     20.63 o
   6   9   1     1693.19     1555.76     45.01 o
   7   9   1       33.97       30.05      9.09 o
   8   9   1     5282.19     5374.79    115.45 o
   9   9   1      190.11      195.28     21.99 o
  10   9   1     2894.69     2846.71     85.66 o
 -10  10   1       29.55       24.88     22.91 o
  -9  10   1     3444.23     3373.08     80.87 o
  -8  10   1      401.88      408.19     25.88 o
  -7  10   1     1526.86     1531.59     42.32 o
  -6  10   1     3176.82     3243.62     62.71 o
  -5  10   1     4175.43     4138.08     70.45 o
  -4  10   1     3049.93     2948.81     55.91 o
  -3  10   1      564.33      602.72     17.16 o
  -2  10   1     1177.21     1212.65     23.84 o
  -1  10   1      380.42      403.11     12.84 o
   0  10   1     4397.32     4282.76     49.49 o
   1  10   1       19.06       17.99      4.19 o
   2  10   1      296.39      314.93     12.51 o
   3  10   1     1426.58     1431.20     29.62 o
   4  10   1     1612.20     1602.16     36.37 o
   5  10   1     8862.80     8920.82    121.13 o
   6  10   1      227.41      209.65     15.76 o
   7  10   1     1003.19      940.61     33.97 o
   8  10   1      249.18      241.61     24.94 o
   9  10   1     4542.53     4630.63    133.34 o
  -9  11   1        0.95       20.02     12.82 o
  -8  11   1       80.40       80.56     13.47 o
  -7  11   1     4259.83     4173.50     87.69 o
  -6  11   1     1098.71     1088.32     40.19 o
  -5  11   1     6600.75     6747.92     99.91 o
  -4  11   1     2658.92     2772.76     50.21 o
  -3  11   1       51.39       56.01      7.13 o
  -2  11   1     3128.13     3244.95     41.81 o
  -1  11   1     6775.19     6823.37     81.92 o
   0  11   1        1.13        9.44      5.01 o
   1  11   1     1448.02     1535.33     29.76 o
   2  11   1      123.84      110.45      8.06 o
   3  11   1      562.23      561.62     21.02 o
   4  11   1     2510.07     2603.91     49.87 o
   5  11   1       53.74       56.15      9.45 o
   6  11   1       14.79       18.56      7.62 o
   7  11   1       63.84       56.55      9.94 o
   8  11   1       61.04       62.37     23.44 o
   9  11   1      416.68      452.48     59.35 o
  -8  12   1     2983.68     2946.18     75.87 o
  -7  12   1        2.95        6.87      8.93 o
  -6  12   1     7715.91     7582.14    127.79 o
  -5  12   1      106.19      104.94     17.56 o
  -4  12   1     5906.09     6154.62     88.16 o
  -3  12   1       15.77       18.36      6.49 o
  -2  12   1    10685.50    10794.55    139.76 o
  -1  12   1     1946.74     1857.67     37.31 o
   0  12   1    20344.77    20174.05    193.43 o
   1  12   1      227.70      244.22     14.11 o
   2  12   1     2116.73     2085.89     52.42 o
   3  12   1       46.68       47.59      7.65 o
   4  12   1     3202.03     3197.61     58.13 o
   5  12   1       66.41       86.48     12.01 o
   6  12   1      152.54      147.49     15.18 o
   7  12   1      270.14      204.51     36.37 o
   8  12   1      553.79      547.20     37.09 o
  -7  13   1     1063.77      981.56     47.58 o
  -6  13   1      598.50      627.73     36.91 o
  -5  13   1     3161.36     3283.64    102.66 o
  -4  13   1      888.70      824.43     40.40 o
  -3  13   1     1411.66     1503.43     43.08 o
  -2  13   1       76.23       87.13     11.19 o
  -1  13   1     9347.16     9436.58    117.99 o
   0  13   1      785.12      815.75     25.51 o
   1  13   1     3496.63     3472.86     69.37 o
   2  13   1      541.03      533.90     26.68 o
   3  13   1     5807.48     5792.04     93.91 o
   4  13   1     2576.76     2591.16     64.45 o
   5  13   1     3547.57     3532.63     91.00 o
   6  13   1      843.90      795.03     51.39 o
   7  13   1      168.09      166.66     31.02 o
  -6  14   1     1062.30     1085.98     50.44 o
  -5  14   1     1214.13     1223.00     52.87 o
  -4  14   1     2464.20     2491.42     75.84 o
  -3  14   1       11.95       -7.31     11.71 o
  -2  14   1     2034.75     2112.39     53.31 o
  -1  14   1       11.36       11.37      9.81 o
   0  14   1     6449.13     6424.25    102.74 o
   1  14   1      383.70      373.67     25.22 o
   2  14   1     1262.13     1158.69     41.25 o
   3  14   1     2689.17     2603.24     74.82 o
   4  14   1     3436.06     3583.31     92.74 o
   5  14   1     2161.18     2142.65     84.01 o
  -4  15   1      805.90      814.30     43.73 o
  -3  15   1      303.52      279.94     24.84 o
  -2  15   1        2.30      -18.58     12.39 o
  -1  15   1     2428.81     2629.16     68.70 o
   0  15   1       50.86       34.99     16.82 o
   1  15   1      655.24      684.93     44.28 o
   2  15   1      844.15      855.78     49.40 o
   3  15   1      796.10      805.01     85.68 o
 -12   0   2       56.29       73.26     20.07 o
 -10   0   2       63.00       41.05     11.82 o
  -8   0   2     4758.63     4892.34     90.95 o
  -6   0   2    24353.55    24461.06    360.54 o
  -4   0   2    27189.38    27828.42    597.96 o
  -2   0   2    52622.39    52758.65    938.88 o
   0   0   2   100524.28    81333.81   1802.82 o
   2   0   2   105958.90    98751.22   2141.75 o
   4   0   2    14753.31    14998.93    280.57 o
   6   0   2     1442.07     1432.68     55.51 o
   8   0   2     1347.26     1390.58     52.10 o
  10   0   2      604.05      578.52     36.19 o
  12   0   2      765.09      854.16     65.86 o
 -13   1   2       74.95       47.29     18.78 o
 -12   1   2      620.58      625.60     36.79 o
 -11   1   2     1130.41     1238.01     46.91 o
 -10   1   2     4060.77     4027.23     70.41 o
  -9   1   2      569.37      588.43     22.53 o
  -8   1   2      157.29      180.81     11.04 o
  -7   1   2     2915.18     2811.37     43.15 o
  -6   1   2     2666.93     2694.07     37.35 o
  -5   1   2     6960.01     6716.22     64.18 o
  -4   1   2     1654.65     1661.16     23.30 o
  -3   1   2      131.98      212.72      6.10 o
  -2   1   2     2195.65     2445.46     21.66 o
  -1   1   2    34945.26    34248.42    613.91 o
   0   1   2      738.61      753.69     11.25 o
   1   1   2    18621.42    18242.62    161.38 o
   2   1   2       82.76       91.14      4.75 o
   3   1   2    50279.33    48346.23    691.61 o
   4   1   2     2207.83     2265.16     37.78 o
   5   1   2      402.33      345.88     14.29 o
   6   1   2      770.76      759.26     23.09 o
   7   1   2      316.20      330.20     16.28 o
   8   1   2     1911.84     1856.49     45.14 o
   9   1   2     2075.62     2035.18     50.37 o
  10   1   2      110.50       92.41     14.36 o
  11   1   2        1.85       -0.50     14.11 o
  12   1   2      481.87      566.81     38.09 o
 -13   2   2      717.04      686.97     40.48 o
 -12   2   2      129.50      126.46     16.75 o
 -11   2   2     4777.11     4894.15    132.81 o
 -10   2   2        1.96       10.88      9.87 o
  -9   2   2     4012.95     4095.54     67.43 o
  -8   2   2      446.35      396.17     15.87 o
  -7   2   2     1483.94     1426.23     32.50 o
  -6   2   2     5205.21     5372.42     74.86 o
  -5   2   2     1667.51     1478.81     21.83 o
  -4   2   2     3328.10     3364.51     42.36 o
  -3   2   2      791.05      884.36     12.13 o
  -2   2   2    33009.95    33519.50    350.62 o
  -1   2   2      573.59      602.51     10.01 o
   0   2   2    18886.10    18984.96    229.82 o
   1   2   2     1329.92     1457.45     17.64 o
   2   2   2      717.31      706.08     14.52 o
   3   2   2    14510.56    14655.02    265.97 o
   4   2   2    10963.15    10980.49    122.49 o
   5   2   2     3039.87     3212.60     50.47 o
   6   2   2       11.00       15.71      4.85 o
   7   2   2     2255.43     2369.70     61.17 o
   8   2   2     1554.93     1550.88     39.31 o
   9   2   2     5293.71     5255.05     84.75 o
  10   2   2      214.69      203.05     18.16 o
  11   2   2      520.60      538.99     42.33 o
  12   2   2      883.72      917.46     48.26 o
 -13   3   2      315.68      307.37     27.40 o
 -12   3   2     2246.45     2265.55     73.63 o
 -11   3   2      214.02      228.16     19.50 o
 -10   3   2    10958.87    10750.21    273.87 o
  -9   3   2      612.23      547.59     20.96 o
  -8   3   2     1566.68     1590.39     32.89 o
  -7   3   2      687.94      694.24     16.93 o
  -6   3   2    18121.76    18468.59    147.37 o
  -5   3   2     3851.02     3933.15     70.47 o
  -4   3   2     1057.72     1122.05     16.68 o
  -3   3   2     1440.62     1593.10     17.06 o
  -2   3   2     4151.78     4615.85     41.48 o
  -1   3   2     2438.15     2509.53     20.96 o
   0   3   2     1213.69     1160.17     18.32 o
   1   3   2      775.06      886.82     11.70 o
   2   3   2     1370.64     1383.12     19.55 o
   3   3   2      275.31      247.47      7.84 o
   4   3   2    21471.55    21370.05    234.42 o
   5   3   2       61.58       50.46      4.92 o
   6   3   2     1017.43     1095.31     23.90 o
   7   3   2       48.97       35.17      6.52 o
   8   3   2    12639.90    12562.18    152.10 o
   9   3   2      183.95      165.18     16.90 o
  10   3   2     2867.59     2908.75     70.72 o
  11   3   2       52.56       41.07     10.86 o
  12   3   2     1196.22     1204.33     48.55 o
 -12   4   2      284.48      273.97     28.82 o
 -11   4   2     8872.31     8980.45    142.44 o
 -10   4   2      177.58      186.29     16.71 o
  -9   4   2     3197.17     3130.23     66.14 o
  -8   4   2       60.45       48.57      5.59 o
  -7   4   2     8490.58     8255.73     86.13 o
  -6   4   2      937.77     1080.78     27.64 o
  -5   4   2    15313.13    15821.11    144.10 o
  -4   4   2        3.88        6.46      2.03 o
  -3   4   2       10.00       12.68      1.98 o
  -2   4   2       19.20       36.81      2.44 o
  -1   4   2      207.90      186.63      4.50 o
   0   4   2       37.77       44.32      2.60 o
   1   4   2     1146.01     1171.80     17.32 o
   2   4   2      638.56      708.28     15.78 o
   3   4   2    12126.92    11785.74    100.73 o
   4   4   2     1187.39     1320.36     22.39 o
   5   4   2     5937.60     5693.46     81.20 o
   6   4   2       71.73       84.61      5.03 o
   7   4   2     4998.31     5042.35     73.21 o
   8   4   2       17.97       13.74      8.08 o
   9   4   2    10375.18    10639.90    156.99 o
  10   4   2       42.89       56.01     19.14 o
  11   4   2     1442.26     1481.68     51.45 o
 -12   5   2     3017.87     3133.21    104.53 o
 -11   5   2        0.22       -9.41     10.83 o
 -10   5   2     9156.43     9136.36    209.81 o
  -9   5   2       24.90       14.87      7.64 o
  -8   5   2     2701.44     2688.05     52.56 o
  -7   5   2        2.66       10.39      6.09 o
  -6   5   2    27553.03    27258.84    343.68 o
  -5   5   2     2145.11     2217.13     32.35 o
  -4   5   2      382.20      393.46      9.78 o
  -3   5   2      815.74      807.29     11.50 o
  -2   5   2       86.21       98.19      3.59 o
  -1   5   2     4295.27     4242.37     38.23 o
   0   5   2      181.86      234.82      7.82 o
   1   5   2     3949.19     4015.57     44.01 o
   2   5   2      228.65      179.64      5.94 o
   3   5   2     4770.93     5003.64     78.46 o
   4   5   2    19057.27    18285.40    200.65 o
   5   5   2       93.64       63.86      5.63 o
   6   5   2      858.44      748.75     24.66 o
   7   5   2       11.66       13.23      6.35 o
   8   5   2    15950.21    15452.68    277.28 o
   9   5   2       12.38        6.72      9.41 o
  10   5   2     4232.40     4154.89     88.34 o
  11   5   2      141.00      124.66     18.67 o
 -12   6   2      250.86      166.73     30.17 o
 -11   6   2     1001.41     1074.49     76.23 o
 -10   6   2      532.62      514.58     31.23 o
  -9   6   2      487.04      492.64     24.11 o
  -8   6   2      832.05      784.54     26.25 o
  -7   6   2     3140.38     3153.37     60.57 o
  -6   6   2     4494.76     4498.34     63.50 o
  -5   6   2     2611.75     2570.60     37.46 o
  -4   6   2     3053.29     3071.11     32.89 o
  -3   6   2     1269.88     1447.42     16.39 o
  -2   6   2     9064.68     8995.16     83.22 o
  -1   6   2     8032.49     8995.26     65.00 o
   0   6   2     9847.15     9484.20     80.42 o
   1   6   2     4552.77     4667.38     56.23 o
   2   6   2     5988.18     6158.21     83.48 o
   3   6   2    10635.32    11171.81    166.79 o
   4   6   2     3759.03     3543.81     44.52 o
   5   6   2     2760.77     2759.70     44.28 o
   6   6   2      174.97      140.84     11.10 o
   7   6   2     1651.07     1616.47     40.22 o
   8   6   2       23.80       19.52      8.37 o
   9   6   2     4236.43     4149.15     77.45 o
  10   6   2        1.39       -1.72      8.21 o
  11   6   2      844.40      858.82     45.95 o
 -12   7   2      332.20      330.63     34.35 o
 -11   7   2      236.54      265.91     30.64 o
 -10   7   2      568.10      611.95     35.30 o
  -9   7   2      368.60      326.64     20.40 o
  -8   7   2       30.08       23.75      6.95 o
  -7   7   2     4297.22     4295.26     63.40 o
  -6   7   2      181.90      168.09     11.59 o
  -5   7   2     7498.37     7313.70     64.71 o
  -4   7   2     1134.32     1189.47     15.71 o
  -3   7   2     2943.55     3006.41     29.26 o
  -2   7   2     1275.58     1441.58     19.65 o
  -1   7   2    27311.91    26651.10    204.12 o
   0   7   2     4123.98     4403.47     44.92 o
   1   7   2     4306.57     4400.14     52.72 o
   2   7   2       29.69       26.18      4.56 o
   3   7   2    11368.59    11443.50    148.17 o
   4   7   2     1099.02     1072.21     22.11 o
   5   7   2     1911.17     1888.95     59.68 o
   6   7   2       78.53       90.03     10.19 o
   7   7   2      368.01      327.68     24.30 o
   8   7   2     1296.31     1304.95     60.89 o
   9   7   2      326.96      367.69     24.70 o
  10   7   2      138.70      126.28     18.25 o
 -11   8   2       12.52       27.88     16.18 o
 -10   8   2       76.97       77.88     17.01 o
  -9   8   2      818.95      809.64     34.33 o
  -8   8   2     1259.02     1205.17     39.41 o
  -7   8   2       31.75       21.77      6.60 o
  -6   8   2     9124.87     9328.88    113.16 o
  -5   8   2      745.95      741.05     20.43 o
  -4   8   2     7499.77     7594.69     88.92 o
  -3   8   2      812.02      760.94     13.75 o
  -2   8   2    26807.32    26646.35    178.36 o
  -1   8   2       72.76       68.31      3.94 o
   0   8   2    16621.82    15892.44    117.79 o
   1   8   2      295.89      288.09     10.71 o
   2   8   2     3764.41     3657.65     48.90 o
   3   8   2      158.25      194.14      9.00 o
   4   8   2     7623.14     7613.31    104.25 o
   5   8   2       39.17       50.57      8.91 o
   6   8   2      718.84      713.74     33.99 o
   7   8   2      245.67      217.52     20.47 o
   8   8   2      642.21      651.24     36.31 o
   9   8   2       39.20       27.67     13.11 o
  10   8   2       91.23       91.82     21.35 o
 -11   9   2       21.47       33.67     17.03 o
 -10   9   2      901.47      988.01     46.72 o
  -9   9   2      927.64      915.75     42.78 o
  -8   9   2      571.97      606.63     33.64 o
  -7   9   2     1886.50     1815.28     44.46 o
  -6   9   2      994.55      951.22     27.16 o
  -5   9   2     5595.77     5748.79     95.73 o
  -4   9   2      167.29      153.46      7.54 o
  -3   9   2     1602.82     1685.81     23.80 o
  -2   9   2       82.99       79.31      5.17 o
  -1   9   2    27373.84    27882.59    240.21 o
   0   9   2      460.12      447.18     12.11 o
   1   9   2     3910.92     3997.80     56.93 o
   2   9   2      170.57      146.83      9.00 o
   3   9   2    11608.85    11590.14    118.38 o
   4   9   2     2327.31     2364.97     53.21 o
   5   9   2     2268.23     2325.19     54.87 o
   6   9   2      337.88      367.98     21.80 o
   7   9   2      108.70      124.99     17.51 o
   8   9   2     1582.75     1717.49     61.08 o
   9   9   2     2455.36     2470.73     77.84 o
  10   9   2      601.14      584.74     38.43 o
 -10  10   2      191.83      187.00     21.70 o
  -9  10   2     1610.75     1601.61     85.45 o
  -8  10   2     1228.79     1224.63     44.23 o
  -7  10   2     5321.26     5107.41    109.31 o
  -6  10   2     7656.67     7819.64    110.12 o
  -5  10   2     7043.72     7032.83    114.42 o
  -4  10   2     2865.04     2838.20     45.76 o
  -3  10   2       24.79       32.56      4.23 o
  -2  10   2     8913.93     9051.36     90.28 o
  -1  10   2      467.50      504.90     12.25 o
   0  10   2    13675.30    14050.83    121.84 o
   1  10   2       36.68       24.84      5.16 o
   2  10   2     2442.32     2474.67     41.37 o
   3  10   2     5621.47     5593.52     94.44 o
   4  10   2     1882.20     1872.51     51.19 o
   5  10   2     2227.43     2315.75     51.64 o
   6  10   2       11.65        8.48      7.27 o
   7  10   2     2007.74     2049.49     69.48 o
   8  10   2       49.30       52.61     15.38 o
   9  10   2     4140.64     4204.69    106.96 o
  -9  11   2      247.35      216.21     26.88 o
  -8  11   2     1519.93     1494.59     56.94 o
  -7  11   2     1251.72     1282.33     45.18 o
  -6  11   2     9345.69     9185.88    142.47 o
  -5  11   2      840.30      826.63     34.30 o
  -4  11   2       63.21       64.57      7.44 o
  -3  11   2     1500.22     1507.08     30.40 o
  -2  11   2       91.79      112.77      9.26 o
  -1  11   2      205.94      221.46     12.65 o
   0  11   2      541.65      565.34     17.24 o
   1  11   2       83.82       90.60      8.55 o
   2  11   2      549.06      553.93     19.97 o
   3  11   2       17.18       17.53      5.75 o
   4  11   2     4756.25     4781.07     79.75 o
   5  11   2     1592.92     1631.09     43.68 o
   6  11   2      437.47      425.66     22.59 o
   7  11   2     1705.81     1695.88     53.69 o
   8  11   2     3393.48     3456.78    114.12 o
  -8  12   2      131.73      114.59     15.51 o
  -7  12   2     2421.65     2311.11     63.74 o
  -6  12   2        0.79       21.04     11.31 o
  -5  12   2      214.50      264.50     20.43 o
  -4  12   2       22.64       33.89     10.24 o
  -3  12   2      964.19      969.36     35.94 o
  -2  12   2       13.07       20.46      6.89 o
  -1  12   2      364.94      375.40     19.18 o
   0  12   2      453.46      438.10     18.90 o
   1  12   2      946.73      937.36     30.40 o
   2  12   2      254.66      275.84     16.58 o
   3  12   2     5912.17     5986.64     85.81 o
   4  12   2      148.92      128.94     13.09 o
   5  12   2     4586.63     4653.67     82.58 o
   6  12   2      243.69      228.45     21.33 o
   7  12   2     2247.57     2326.22     74.93 o
  -7  13   2      663.72      631.91     39.71 o
  -6  13   2     2853.99     2870.82    119.24 o
  -5  13   2      670.85      738.12     39.38 o
  -4  13   2      165.42      125.28     15.72 o
  -3  13   2      758.48      773.48     28.21 o
  -2  13   2      109.75      122.57     14.38 o
  -1  13   2     4477.34     4301.56     76.90 o
   0  13   2     1470.73     1519.67     50.33 o
   1  13   2      772.47      817.09     32.98 o
   2  13   2     3440.54     3316.02     72.62 o
   3  13   2      524.11      546.76     28.25 o
   4  13   2     8779.86     8531.21    141.44 o
   5  13   2      676.47      688.71     38.00 o
   6  13   2      510.04      553.10     40.88 o
  -6  14   2      980.05      985.35     48.39 o
  -5  14   2      118.30      108.06     17.02 o
  -4  14   2      854.45      851.10     38.13 o
  -3  14   2      251.65      228.64     19.63 o
  -2  14   2     4828.16     4790.01     86.63 o
  -1  14   2      750.66      782.79     31.62 o
   0  14   2     4296.29     4252.67     86.18 o
   1  14   2     1188.75     1256.66     54.88 o
   2  14   2     1312.47     1229.72     49.03 o
   3  14   2     4032.13     4085.66     86.50 o
   4  14   2     2413.75     2351.95    105.73 o
   5  14   2     2467.66     2437.67     90.63 o
  -4  15   2      289.92      290.07     25.61 o
  -3  15   2     2945.65     2762.33     80.84 o
  -2  15   2      299.09      290.06     22.96 o
  -1  15   2     8543.17     8598.90    159.22 o
   0  15   2     1282.33     1364.54     62.33 o
   1  15   2     3531.52     3547.78     90.54 o
   2  15   2       29.25       48.64     16.63 o
   3  15   2     3197.03     3219.46    221.81 o
 -13   0   3     2343.01     2392.93    108.40 o
 -11   0   3    10634.35    10857.46    201.66 o
  -9   0   3      510.82      478.14     25.08 o
  -7   0   3     2354.24     2074.59     47.65 o
  -5   0   3     1483.11     1660.51     42.74 o
  -3   0   3     1728.08     1855.32     30.34 o
  -1   0   3    16048.86    15816.16    201.37 o
   1   0   3      337.35      290.96     31.35 o
   3   0   3   112230.09   104176.52   1350.36 o
   5   0   3    53450.29    52134.33   1253.44 o
   7   0   3    28247.40    27476.36    406.09 o
   9   0   3     7122.36     6337.77    180.95 o
  11   0   3     1056.77     1039.64     69.94 o
 -13   1   3        2.28        1.09     11.74 o
 -12   1   3     4368.43     4555.30    113.25 o
 -11   1   3      150.00      150.17     15.70 o
 -10   1   3     5230.28     5246.35     82.67 o
  -9   1   3     1074.46      980.60     25.93 o
  -8   1   3     2571.01     2746.04     42.40 o
  -7   1   3     8450.16     8583.11    118.29 o
  -6   1   3    11976.45    12095.18    180.39 o
  -5   1   3     3588.27     3522.34     49.55 o
  -4   1   3     5010.62     5371.35     62.54 o
  -3   1   3      428.65      508.82     12.57 o
  -2   1   3    15725.02    16234.83    185.66 o
  -1   1   3     1360.67     1443.58     16.94 o
   0   1   3    10623.59    10626.08    142.61 o
   1   1   3      241.06      285.95      7.34 o
   2   1   3     7529.22     7277.43     78.93 o
   3   1   3     3588.14     3654.65     62.11 o
   4   1   3    37946.74    36322.57    352.25 o
   5   1   3     4511.38     4493.46     78.61 o
   6   1   3     6490.85     6257.29     92.31 o
   7   1   3      669.58      681.34     24.83 o
   8   1   3    11948.37    11916.32    275.70 o
   9   1   3       12.65       21.62      8.21 o
  10   1   3      746.85      753.97     34.31 o
  11   1   3      253.30      262.60     21.69 o
 -13   2   3     1794.24     1874.23     79.01 o
 -12   2   3      161.36      146.66     18.21 o
 -11   2   3     5193.52     5289.73     98.31 o
 -10   2   3      624.49      639.49     24.49 o
  -9   2   3      444.97      451.24     18.25 o
  -8   2   3     8902.51     8998.96     91.32 o
  -7   2   3     9322.87     9818.19    111.88 o
  -6   2   3    25799.26    25567.89    255.72 o
  -5   2   3     1128.33     1145.54     19.40 o
  -4   2   3     5222.36     5135.04     75.59 o
  -3   2   3        3.15        6.72      1.73 o
  -2   2   3    55146.19    53517.73    971.66 o
  -1   2   3       13.96       27.84      2.43 o
   0   2   3     5746.91     5610.58    109.82 o
   1   2   3     4055.68     3979.20     45.38 o
   2   2   3     3175.49     3041.52     46.56 o
   3   2   3    28886.30    28292.73    298.62 o
   4   2   3     1148.79     1157.85     26.42 o
   5   2   3     6073.80     6618.28     89.20 o
   6   2   3      416.66      372.76     16.61 o
   7   2   3     8236.78     8354.11    152.33 o
   8   2   3     1677.90     1722.16     42.29 o
   9   2   3     1039.78     1052.02     33.95 o
  10   2   3      259.42      258.46     20.59 o
  11   2   3      393.24      343.35     24.49 o
 -13   3   3      581.54      557.44     35.80 o
 -12   3   3      183.77      206.97     21.98 o
 -11   3   3       77.07       61.70     12.07 o
 -10   3   3      673.96      619.58     26.14 o
  -9   3   3     5555.44     5737.53     78.06 o
  -8   3   3       18.32       14.78      3.87 o
  -7   3   3    17446.46    17201.63    251.80 o
  -6   3   3     1428.21     1499.54     25.24 o
  -5   3   3    24477.76    24585.57    339.72 o
  -4   3   3      465.09      496.10      9.88 o
  -3   3   3    39350.29    40155.09    394.39 o
  -2   3   3      481.93      540.63      9.56 o
  -1   3   3    85149.50    83386.85    888.59 o
   0   3   3        9.06       17.27      2.07 o
   1   3   3      974.74      957.92     18.28 o
   2   3   3      549.13      464.96     10.83 o
   3   3   3     5292.10     4964.55     54.99 o
   4   3   3      276.96      205.98     11.24 o
   5   3   3       11.05       14.75      3.97 o
   6   3   3        3.23        6.89      4.38 o
   7   3   3     1619.86     1698.84     45.80 o
   8   3   3      953.10      964.84     30.82 o
   9   3   3     1857.83     1852.05     53.28 o
  10   3   3      120.71       92.42     13.12 o
  11   3   3      738.83      737.33     36.61 o
 -13   4   3        6.30       -5.18     13.31 o
 -12   4   3      478.45      465.95     37.40 o
 -11   4   3       13.96        6.00     14.63 o
 -10   4   3     3666.24     3740.58     70.38 o
  -9   4   3      206.02      201.64     14.26 o
  -8   4   3     9038.06     9131.92    105.17 o
  -7   4   3        0.33        0.89      2.40 o
  -6   4   3    26363.00    26041.77    200.15 o
  -5   4   3      472.24      507.41     10.32 o
  -4   4   3    19202.54    19924.32    181.59 o
  -3   4   3     1857.90     1913.77     29.13 o
  -2   4   3    54717.41    55007.95    398.75 o
  -1   4   3     1131.95     1218.43     18.67 o
   0   4   3     4710.82     4637.82     41.64 o
   1   4   3       79.02       83.92      3.94 o
   2   4   3     9946.81     9939.88    107.43 o
   3   4   3      694.07      773.96     16.50 o
   4   4   3     2016.66     1937.64     37.17 o
   5   4   3     1392.99     1493.86     31.40 o
   6   4   3      233.53      213.44     12.50 o
   7   4   3      122.97      105.95      9.18 o
   8   4   3     2960.49     2812.51     64.95 o
   9   4   3      115.93       93.64     16.10 o
  10   4   3      424.04      435.63     26.80 o
  11   4   3        1.31       11.29     10.30 o
 -12   5   3     1282.56     1295.38     54.96 o
 -11   5   3       25.63       35.22     12.72 o
 -10   5   3     2436.35     2396.36     68.91 o
  -9   5   3     3738.42     3719.59     66.98 o
  -8   5   3       22.11       13.01      6.99 o
  -7   5   3    10563.42    10484.71    115.68 o
  -6   5   3     1080.83     1094.89     19.48 o
  -5   5   3    20570.45    20959.50    210.94 o
  -4   5   3        7.60       19.65      2.72 o
  -3   5   3    33622.95    34922.81    271.92 o
  -2   5   3     1426.41     1399.53     17.53 o
  -1   5   3    60360.05    60278.32    437.44 o
   0   5   3     1648.10     1684.22     21.22 o
   1   5   3     1885.75     1945.98     26.76 o
   2   5   3     3656.60     3524.09     51.56 o
   3   5   3     9493.78     9585.80    161.41 o
   4   5   3     4593.50     4399.93     55.39 o
   5   5   3       58.69      101.36      9.08 o
   6   5   3     2164.06     2191.94     48.34 o
   7   5   3      325.03      294.26     17.35 o
   8   5   3     1507.44     1577.72     47.29 o
   9   5   3      604.14      576.36     29.38 o
  10   5   3      252.34      234.98     20.45 o
  11   5   3      717.01      736.82     42.44 o
 -12   6   3        4.29       36.72     28.13 o
 -11   6   3     5632.23     5780.12    157.21 o
 -10   6   3      481.01      460.26     29.25 o
  -9   6   3      547.61      594.58     27.96 o
  -8   6   3     1195.82     1176.39     29.85 o
  -7   6   3     3049.92     3040.96     53.20 o
  -6   6   3    10320.31    10396.46     97.00 o
  -5   6   3      362.02      367.94      9.61 o
  -4   6   3     2329.45     2434.39     29.34 o
  -3   6   3     5755.21     5994.57     62.95 o
  -2   6   3    14481.68    14434.30    135.75 o
  -1   6   3    12664.90    13447.57    102.74 o
   0   6   3        6.40       25.98      3.51 o
   1   6   3     4991.92     4723.70     51.79 o
   2   6   3      942.69      829.13     13.86 o
   3   6   3    22340.93    22005.18    208.97 o
   4   6   3      659.64      670.52     16.60 o
   5   6   3     5737.11     5827.20     77.41 o
   6   6   3       37.78       44.53      7.81 o
   7   6   3     5348.35     5318.00     85.22 o
   8   6   3      587.29      578.47     28.46 o
   9   6   3     2354.43     2344.17     64.20 o
  10   6   3        4.99       13.27      9.47 o
  11   6   3      493.04      469.50     34.90 o
 -12   7   3     4082.04     4152.95    127.20 o
 -11   7   3       96.98      102.24     21.00 o
 -10   7   3     4569.12     4698.25     90.26 o
  -9   7   3       10.82        1.57      6.05 o
  -8   7   3     2774.56     2740.70     54.53 o
  -7   7   3      476.80      473.23     18.67 o
  -6   7   3     5622.54     5552.48    105.97 o
  -5   7   3       46.01       65.44      5.73 o
  -4   7   3     1903.03     1881.86     22.98 o
  -3   7   3      955.02      993.72     15.09 o
  -2   7   3     1581.81     1566.92     20.42 o
  -1   7   3     3387.32     3516.14     40.72 o
   0   7   3     6203.58     5975.15     64.30 o
   1   7   3      513.71      634.32     19.62 o
   2   7   3    10790.79    10487.91    102.28 o
   3   7   3       94.91       91.11      6.18 o
   4   7   3    20000.83    20586.84    210.74 o
   5   7   3       17.12       19.02      5.68 o
   6   7   3     4661.28     4561.37     89.99 o
   7   7   3      239.38      236.95     21.66 o
   8   7   3    10166.49     9965.96    174.30 o
   9   7   3       18.32       12.98      9.36 o
  10   7   3      616.88      714.45     57.41 o
 -11   8   3     4302.44     4674.42    141.42 o
 -10   8   3      370.13      277.41     30.21 o
  -9   8   3      283.16      269.99     22.59 o
  -8   8   3      336.21      317.88     17.69 o
  -7   8   3     5556.40     5642.19     84.37 o
  -6   8   3     1362.67     1372.72     30.02 o
  -5   8   3        0.92       12.47      3.05 o
  -4   8   3      851.27      871.76     14.88 o
  -3   8   3      597.08      568.84     12.62 o
  -2   8   3      230.93      223.93      7.53 o
  -1   8   3     3429.14     3444.06     37.39 o
   0   8   3      459.16      430.69      9.72 o
   1   8   3     7553.04     7353.84     86.75 o
   2   8   3     1359.92     1406.12     24.62 o
   3   8   3    27212.69    27033.50    253.05 o
   4   8   3      330.56      325.17     14.17 o
   5   8   3     6161.12     5975.89     98.10 o
   6   8   3      332.82      316.29     23.77 o
   7   8   3    12781.94    12532.62    202.21 o
   8   8   3       28.98       20.71     20.44 o
   9   8   3     4850.55     5028.48    117.47 o
  10   8   3       17.56       12.19     13.70 o
 -11   9   3      366.69      414.83     39.15 o
 -10   9   3     1296.15     1274.01     63.86 o
  -9   9   3      278.50      202.99     23.27 o
  -8   9   3      303.73      293.18     20.07 o
  -7   9   3     1256.95     1213.76     41.16 o
  -6   9   3     7778.52     7812.88    122.47 o
  -5   9   3     2814.28     2907.02     40.27 o
  -4   9   3      655.16      689.17     15.13 o
  -3   9   3     8737.40     9005.37    108.22 o
  -2   9   3      865.23      876.86     17.07 o
  -1   9   3     8265.51     8593.34     72.89 o
   0   9   3     2128.85     2065.35     34.29 o
   1   9   3      444.42      426.35     16.20 o
   2   9   3     8911.80     8798.14    103.65 o
   3   9   3     2033.73     2041.97     38.34 o
   4   9   3    12269.16    11897.02    200.66 o
   5   9   3      154.64      132.95     12.90 o
   6   9   3     2275.50     2165.47     55.62 o
   7   9   3      396.63      372.19     27.98 o
   8   9   3     7724.21     7714.78    150.94 o
   9   9   3      291.66      268.17     26.49 o
 -10  10   3      505.26      465.65     39.58 o
  -9  10   3        7.05        3.95      9.47 o
  -8  10   3     3517.17     3425.58     78.18 o
  -7  10   3     1375.07     1309.81     44.46 o
  -6  10   3     7670.64     7454.49    120.87 o
  -5  10   3       37.32       46.62     10.25 o
  -4  10   3    10710.50    10908.34    106.54 o
  -3  10   3        0.67        2.60      3.84 o
  -2  10   3    19323.36    19377.45    152.51 o
  -1  10   3      184.22      176.88      7.10 o
   0  10   3     1660.99     1714.12     31.70 o
   1  10   3       56.39       54.95      6.25 o
   2  10   3      533.29      539.15     19.63 o
   3  10   3     7280.01     7172.88     93.31 o
   4  10   3      188.85      171.67     15.21 o
   5  10   3     2380.89     2475.52     59.04 o
   6  10   3      482.39      435.05     28.57 o
   7  10   3     5092.45     5248.92    120.58 o
   8  10   3     1730.23     1620.05     61.45 o
   9  10   3      570.06      554.22     37.47 o
  -9  11   3     2700.30     2586.88     70.26 o
  -8  11   3      268.33      237.41     20.53 o
  -7  11   3     5689.89     5669.24    105.84 o
  -6  11   3      479.34      535.54     28.51 o
  -5  11   3    10745.71    10648.33    141.92 o
  -4  11   3      226.53      224.92     12.87 o
  -3  11   3     7019.58     7011.83     85.96 o
  -2  11   3      553.92      532.62     25.07 o
  -1  11   3     6953.34     7100.07     78.15 o
   0  11   3      767.67      733.27     22.80 o
   1  11   3      684.60      729.17     23.28 o
   2  11   3     1287.78     1272.52     32.05 o
   3  11   3     1982.95     1940.46     42.29 o
   4  11   3      237.57      246.83     17.90 o
   5  11   3      237.91      240.74     19.20 o
   6  11   3      195.39      192.22     19.96 o
   7  11   3     2143.20     2180.34     70.68 o
   8  11   3      165.07      148.35     21.70 o
  -8  12   3     3635.80     3575.83     84.08 o
  -7  12   3        1.39        8.91      9.90 o
  -6  12   3    13599.63    13359.32    190.17 o
  -5  12   3      300.75      296.88     19.36 o
  -4  12   3     6416.98     6327.74    101.72 o
  -3  12   3      239.03      230.37     15.33 o
  -2  12   3    12177.08    12330.11    195.17 o
  -1  12   3      887.72      874.15     28.88 o
   0  12   3     3495.93     3486.06     67.51 o
   1  12   3     2506.85     2447.16     52.42 o
   2  12   3     3029.31     3065.04     62.17 o
   3  12   3       69.62       82.83     11.58 o
   4  12   3     1886.78     1853.73     53.20 o
   5  12   3        0.79       -2.32      9.60 o
   6  12   3      138.19      139.00     16.41 o
   7  12   3      416.74      434.91     30.56 o
  -7  13   3     3262.99     3311.05     92.21 o
  -6  13   3     1301.16     1269.37     53.71 o
  -5  13   3     2977.41     3005.29     74.85 o
  -4  13   3       26.57        6.94      9.04 o
  -3  13   3     2443.47     2484.59     59.19 o
  -2  13   3        5.45        2.01      9.23 o
  -1  13   3     6995.41     7240.88    131.03 o
   0  13   3      306.94      320.47     21.10 o
   1  13   3      248.00      225.10     20.82 o
   2  13   3     3463.06     3464.69     75.75 o
   3  13   3     1764.58     1847.19     56.55 o
   4  13   3     1529.16     1618.34     58.36 o
   5  13   3       35.94       22.03     11.24 o
   6  13   3     2001.09     2049.82     88.69 o
  -6  14   3      707.02      716.00     42.36 o
  -5  14   3      153.36      149.85     18.10 o
  -4  14   3      114.66      120.74     15.94 o
  -3  14   3      491.60      443.46     25.26 o
  -2  14   3     2895.02     3033.54     67.45 o
  -1  14   3      212.62      237.99     19.88 o
   0  14   3      281.02      244.99     22.49 o
   1  14   3     1742.58     1803.15     60.66 o
   2  14   3      957.53      922.17     43.15 o
   3  14   3     8585.12     8908.71    144.28 o
   4  14   3      186.32      186.84     21.80 o
  -4  15   3      105.62       81.47     13.34 o
  -3  15   3       56.20       85.79     15.38 o
  -2  15   3      653.64      633.91     33.22 o
  -1  15   3      369.53      441.09     30.93 o
   0  15   3     1544.49     1582.56     68.51 o
   1  15   3        0.14        1.39     10.27 o
   2  15   3     4153.53     4107.08    101.10 o
 -12   0   4       40.95       84.79     22.85 o
 -10   0   4     2238.22     2256.12     53.80 o
  -8   0   4     5530.50     5544.77    111.67 o
  -6   0   4    23342.53    24029.44    341.98 o
  -4   0   4     4510.70     4342.90    129.65 o
  -2   0   4    44252.82    43689.76   1566.34 o
   0   0   4     5437.45     5900.19     87.03 o
   2   0   4    23822.22    23753.02    332.42 o
   4   0   4    15205.26    15497.48    237.69 o
   6   0   4      791.89      823.48     37.88 o
   8   0   4     4670.41     4738.80    113.19 o
  10   0   4      105.49      117.80     18.29 o
 -13   1   4      904.52      940.90     46.30 o
 -12   1   4     1309.04     1345.84     46.23 o
 -11   1   4      986.30     1033.62     35.52 o
 -10   1   4      380.54      370.61     15.16 o
  -9   1   4     3349.52     3177.14     65.97 o
  -8   1   4     1194.83     1220.66     28.92 o
  -7   1   4     7663.13     7230.79     91.94 o
  -6   1   4       29.23       26.49      4.64 o
  -5   1   4      224.87      150.42      6.35 o
  -4   1   4     1197.01     1198.62     18.86 o
  -3   1   4     4152.51     3959.17     64.13 o
  -2   1   4      780.42      861.06     14.06 o
  -1   1   4     5608.79     5466.26    105.32 o
   0   1   4       40.88       41.00      2.64 o
   1   1   4      110.88      166.88      6.00 o
   2   1   4      293.68      318.76     12.37 o
   3   1   4     6730.54     7013.87    101.52 o
   4   1   4      536.20      480.05     19.46 o
   5   1   4      131.76      137.22     11.20 o
   6   1   4     1476.56     1463.10     36.09 o
   7   1   4     7776.32     7565.22    107.86 o
   8   1   4      778.56      802.43     29.74 o
   9   1   4     2140.54     2067.02     50.85 o
  10   1   4       59.71       34.96     10.88 o
  11   1   4     1697.18     1619.46     63.62 o
 -13   2   4     1803.72     1926.46    102.17 o
 -12   2   4      192.99      231.18     20.13 o
 -11   2   4     3416.28     3402.82     68.77 o
 -10   2   4     2973.18     3025.57     56.87 o
  -9   2   4        1.68        2.33      4.59 o
  -8   2   4     5011.37     5173.06     82.09 o
  -7   2   4     4588.56     4749.96     60.34 o
  -6   2   4    10610.68    11038.25    185.25 o
  -5   2   4     6976.25     7629.70    108.92 o
  -4   2   4     5641.27     6092.82     70.57 o
  -3   2   4    11716.50    12713.36    124.22 o
  -2   2   4    31350.21    30875.67    378.90 o
  -1   2   4    10743.10    11037.75     87.44 o
   0   2   4      451.65      523.25     11.26 o
   1   2   4     7420.38     7421.63     84.47 o
   2   2   4      372.58      339.91     17.59 o
   3   2   4    15525.24    15618.16    155.91 o
   4   2   4      183.37      175.68     10.82 o
   5   2   4      831.37      854.89     25.16 o
   6   2   4       38.22       55.13      7.49 o
   7   2   4     2201.33     2162.66     47.70 o
   8   2   4     3250.86     3083.01     61.27 o
   9   2   4       17.90       -0.36      7.50 o
  10   2   4      451.70      407.94     29.44 o
  11   2   4      308.36      316.24     24.84 o
 -13   3   4      354.25      326.68     27.88 o
 -12   3   4     5097.67     5092.89    114.03 o
 -11   3   4      366.26      342.97     20.62 o
 -10   3   4      485.08      461.59     22.12 o
  -9   3   4      474.29      478.80     15.69 o
  -8   3   4     2176.28     2281.83     37.36 o
  -7   3   4      528.91      424.64     17.43 o
  -6   3   4     1257.00     1231.40     21.69 o
  -5   3   4     1526.18     1606.99     24.32 o
  -4   3   4     9219.36     9580.11     89.28 o
  -3   3   4    17331.57    18395.42    305.20 o
  -2   3   4     4367.00     4313.20     50.47 o
  -1   3   4     1268.36     1304.41     18.67 o
   0   3   4     3684.68     3586.60     50.97 o
   1   3   4      126.15      106.02      6.09 o
   2   3   4    24666.47    24071.48    289.98 o
   3   3   4      425.79      403.23     13.90 o
   4   3   4     4926.15     4886.07     68.56 o
   5   3   4      168.37      145.23     10.03 o
   6   3   4     3671.40     3405.16     60.72 o
   7   3   4       93.72       87.46      9.77 o
   8   3   4     4117.52     4105.15     72.80 o
   9   3   4       38.39       13.70      8.36 o
  10   3   4       27.31        8.11     11.18 o
  11   3   4      133.76      133.94     17.15 o
 -13   4   4      992.14     1015.63     48.95 o
 -12   4   4       13.36       27.21     12.29 o
 -11   4   4     2688.56     2666.53     67.89 o
 -10   4   4       38.99       31.85     15.40 o
  -9   4   4       92.74       74.49      9.19 o
  -8   4   4       19.01       19.99      3.62 o
  -7   4   4     4588.30     4541.58     86.08 o
  -6   4   4      187.47      171.82      9.77 o
  -5   4   4      690.78      624.93     13.10 o
  -4   4   4      109.65      143.52      7.40 o
  -3   4   4      741.33      663.56     15.68 o
  -2   4   4     3010.52     3227.17     33.89 o
  -1   4   4    19289.50    19730.74    168.56 o
   0   4   4       39.63       55.62      3.80 o
   1   4   4    14340.15    14376.09    201.34 o
   2   4   4     1443.62     1652.01     28.78 o
   3   4   4    22653.63    22725.49    308.17 o
   4   4   4       13.86       19.85      4.25 o
   5   4   4      173.46      195.82     10.75 o
   6   4   4        8.60        6.90      5.00 o
   7   4   4    11285.20    10950.48    206.32 o
   8   4   4       38.84       27.25      9.12 o
   9   4   4      752.29      709.77     33.35 o
  10   4   4        8.09        7.16      9.21 o
  11   4   4     1017.65     1047.09     45.11 o
 -12   5   4     7314.25     7125.65    144.12 o
 -11   5   4       14.28       34.40     11.02 o
 -10   5   4     1549.29     1460.52     53.62 o
  -9   5   4     1405.22     1409.63     33.92 o
  -8   5   4      853.70      793.52     22.15 o
  -7   5   4     1036.87     1050.37     16.94 o
  -6   5   4     2184.08     2309.77     37.54 o
  -5   5   4       57.36       74.73     10.49 o
  -4   5   4       43.07       14.77      2.55 o
  -3   5   4     3558.49     3626.09     54.50 o
  -2   5   4     1314.06     1335.90     20.62 o
  -1   5   4     1173.07     1310.83     21.15 o
   0   5   4     1987.82     1915.15     33.53 o
   1   5   4       13.66       27.91      3.53 o
   2   5   4    11051.37    10908.92    122.02 o
   3   5   4     1134.08     1250.74     27.71 o
   4   5   4     6983.13     7171.10    133.88 o
   5   5   4        0.23        6.81      3.77 o
   6   5   4     4348.28     4275.23     62.71 o
   7   5   4      974.23     1002.80     33.17 o
   8   5   4     4184.24     4092.35     76.79 o
   9   5   4       52.40       35.64      9.38 o
  10   5   4      211.83      229.67     21.52 o
 -12   6   4      149.57      179.54     27.56 o
 -11   6   4     2373.38     2380.57     65.15 o
 -10   6   4      996.23      924.51     37.48 o
  -9   6   4      600.20      573.02     24.57 o
  -8   6   4     4926.53     4813.11     78.50 o
  -7   6   4     2106.17     2115.86     42.16 o
  -6   6   4     5380.75     5371.30     57.15 o
  -5   6   4      971.70      954.88     24.32 o
  -4   6   4       19.01       17.16      2.57 o
  -3   6   4     1468.76     1546.41     28.86 o
  -2   6   4     3753.50     3452.03     35.28 o
  -1   6   4    12921.21    13454.60    116.23 o
   0   6   4     1284.47     1476.94     24.83 o
   1   6   4     9799.03    10466.42    108.91 o
   2   6   4      627.61      603.87     14.00 o
   3   6   4    11671.12    11659.43    164.51 o
   4   6   4       21.45       40.95      5.64 o
   5   6   4      506.79      498.51     17.83 o
   6   6   4     1561.07     1506.48     42.86 o
   7   6   4     5707.79     5510.64     89.63 o
   8   6   4     2279.17     2242.03     61.84 o
   9   6   4      942.71      884.84     39.16 o
  10   6   4      102.50       99.69     14.69 o
 -12   7   4     1298.41     1292.05     67.58 o
 -11   7   4     1414.37     1520.19     70.25 o
 -10   7   4      568.01      489.05     32.27 o
  -9   7   4     2282.83     2307.08     53.23 o
  -8   7   4      968.69      966.43     28.04 o
  -7   7   4     6262.18     6262.89     82.95 o
  -6   7   4      687.55      713.19     17.44 o
  -5   7   4     5932.10     6253.17     93.78 o
  -4   7   4        2.28        4.62      2.17 o
  -3   7   4    11602.86    11612.92    104.84 o
  -2   7   4        6.32       11.19      2.25 o
  -1   7   4     5435.23     5435.50     54.85 o
   0   7   4     1257.60     1246.60     20.75 o
   1   7   4        4.19       10.42      2.66 o
   2   7   4     5807.00     5914.47     80.38 o
   3   7   4      908.90      950.59     19.12 o
   4   7   4     1023.93      996.66     30.76 o
   5   7   4      391.84      361.76     19.09 o
   6   7   4      220.32      197.68     19.21 o
   7   7   4     2700.08     2643.73     74.95 o
   8   7   4     1396.79     1331.45     54.37 o
   9   7   4      377.20      379.96     30.15 o
  10   7   4       43.92       46.11     11.86 o
 -11   8   4      385.53      354.29     35.99 o
 -10   8   4     4010.19     3994.89     99.16 o
  -9   8   4      109.41       78.30     11.70 o
  -8   8   4     2369.90     2414.17     59.38 o
  -7   8   4        5.31       19.46      6.10 o
  -6   8   4     7007.98     6951.43    102.14 o
  -5   8   4      239.58      216.51      7.95 o
  -4   8   4     3895.10     3993.69     59.61 o
  -3   8   4       27.14       26.06      3.32 o
  -2   8   4    19005.64    19169.83    183.07 o
  -1   8   4      390.49      396.31     13.41 o
   0   8   4      175.74      180.16      9.22 o
   1   8   4       18.42       17.19      5.06 o
   2   8   4     3343.73     3310.39     55.11 o
   3   8   4      276.54      292.69     14.39 o
   4   8   4       82.09       78.69      8.12 o
   5   8   4      588.51      567.17     25.25 o
   6   8   4      261.26      288.95     25.58 o
   7   8   4      380.93      407.94     29.81 o
   8   8   4     2499.77     2506.12     77.39 o
   9   8   4      108.73       71.20     15.75 o
 -11   9   4      461.47      436.77     39.44 o
 -10   9   4        9.30       -3.05     12.38 o
  -9   9   4     2556.88     2617.74     65.15 o
  -8   9   4       75.28       75.13     11.21 o
  -7   9   4     4016.27     4091.68     68.43 o
  -6   9   4      263.85      262.39     16.07 o
  -5   9   4     1876.43     1949.72     36.09 o
  -4   9   4     1279.65     1247.16     21.59 o
  -3   9   4    13018.29    13263.52    117.60 o
  -2   9   4      846.77      893.93     18.44 o
  -1   9   4     7201.30     7379.68     87.46 o
   0   9   4     2378.24     2407.63     30.06 o
   1   9   4     1557.17     1521.18     35.32 o
   2   9   4     2774.32     2891.74     52.58 o
   3   9   4     1468.39     1477.36     38.23 o
   4   9   4      554.64      550.34     24.46 o
   5   9   4      174.03      170.26     15.97 o
   6   9   4      803.86      786.34     38.58 o
   7   9   4     1150.64     1159.44     51.52 o
   8   9   4      137.31      134.67     28.79 o
   9   9   4      935.57      881.58     51.84 o
 -10  10   4     1157.20     1034.25     58.39 o
  -9  10   4        2.84       -4.47     13.19 o
  -8  10   4     3071.05     3033.02     72.58 o
  -7  10   4     1197.51     1166.27     41.43 o
  -6  10   4     7631.36     7464.25    103.17 o
  -5  10   4      173.64      180.85     11.94 o
  -4  10   4     6561.27     6563.64     96.28 o
  -3  10   4      486.20      473.96     14.23 o
  -2  10   4    10166.98    10340.90    115.41 o
  -1  10   4     3918.77     3855.90     51.00 o
   0  10   4      378.68      373.80     14.53 o
   1  10   4     2320.72     2397.29     44.56 o
   2  10   4     8000.05     8145.10    106.90 o
   3  10   4     3419.21     3328.39     66.77 o
   4  10   4     1017.31      994.05     34.40 o
   5  10   4      369.12      354.78     25.62 o
   6  10   4      136.28      159.20     21.59 o
   7  10   4     1870.68     1795.14     64.11 o
   8  10   4      881.97      842.78     45.40 o
  -9  11   4      246.38      245.37     21.78 o
  -8  11   4      598.65      570.94     30.98 o
  -7  11   4      553.23      568.35     30.05 o
  -6  11   4      883.68      898.33     33.24 o
  -5  11   4      317.89      345.17     18.60 o
  -4  11   4      674.47      670.73     23.12 o
  -3  11   4      272.15      289.79     14.49 o
  -2  11   4     3450.51     3405.63     59.69 o
  -1  11   4      172.19      179.71     12.08 o
   0  11   4     2905.95     3093.54     49.27 o
   1  11   4     1700.38     1785.75     36.05 o
   2  11   4     5282.58     5314.82     77.15 o
   3  11   4     2328.04     2375.90     90.17 o
   4  11   4      655.38      675.21     30.86 o
   5  11   4        0.88        5.88     12.38 o
   6  11   4     1497.47     1614.29     59.18 o
   7  11   4      696.35      666.95     50.80 o
  -8  12   4        0.18       16.23     10.79 o
  -7  12   4     2493.76     2426.87     65.58 o
  -6  12   4      564.91      548.42     29.12 o
  -5  12   4      448.69      433.43     26.45 o
  -4  12   4       43.01       24.38      9.11 o
  -3  12   4     2439.80     2366.99     55.79 o
  -2  12   4      275.44      270.13     16.55 o
  -1  12   4     3496.54     3549.92     68.89 o
   0  12   4       22.07       13.91      6.93 o
   1  12   4     4939.39     4953.50     74.63 o
   2  12   4       36.72       33.42      8.46 o
   3  12   4    13535.97    13707.43    189.21 o
   4  12   4       43.42       34.53     14.70 o
   5  12   4     1955.03     1891.96     57.18 o
   6  12   4      289.56      267.84     22.07 o
  -7  13   4      695.07      695.43     40.80 o
  -6  13   4      895.37      907.61     40.58 o
  -5  13   4      679.23      692.88     34.60 o
  -4  13   4     1647.33     1554.83     54.46 o
  -3  13   4      354.45      385.36     22.67 o
  -2  13   4     2099.17     1971.31     57.04 o
  -1  13   4      180.18      189.86     16.70 o
   0  13   4     1019.57      991.81     37.60 o
   1  13   4      592.20      525.98     31.47 o
   2  13   4     5072.57     5187.16     98.66 o
   3  13   4      130.94      108.49     15.04 o
   4  13   4     4754.51     4935.08     98.45 o
   5  13   4       48.26       39.49     11.54 o
  -6  14   4     1659.40     1641.67     57.04 o
  -5  14   4       11.01       -6.62     10.03 o
  -4  14   4     1373.87     1381.11     45.53 o
  -3  14   4       64.83       83.25     12.44 o
  -2  14   4     3514.89     3421.98     79.81 o
  -1  14   4     2038.58     1991.80     64.68 o
   0  14   4      171.11      147.73     25.93 o
   1  14   4     2627.16     2689.06     77.10 o
   2  14   4      225.27      222.76     22.85 o
   3  14   4     5615.06     5485.25    140.94 o
   4  14   4        0.34       -6.57     12.40 o
  -4  15   4      127.90      125.13     16.50 o
  -3  15   4     5106.27     5077.78    105.50 o
  -2  15   4      130.48      124.54     16.15 o
  -1  15   4     2567.05     2546.43     90.18 o
   0  15   4        6.50       -9.44     14.23 o
   1  15   4      319.43      313.23     26.77 o
   2  15   4      791.64      785.26     42.35 o
 -13   0   5     4923.00     5034.19    163.78 o
 -11   0   5     3871.20     3889.40     85.95 o
  -9   0   5      276.17      234.59     17.01 o
  -7   0   5     6468.15     6433.26    119.98 o
  -5   0   5     4472.41     4697.14     76.04 o
  -3   0   5       97.80       74.92      5.15 o
  -1   0   5     7261.23     7359.14    168.15 o
   1   0   5    51258.15    52093.29   2000.29 o
   3   0   5    29839.13    28539.26    482.11 o
   5   0   5    16311.64    17101.36    551.96 o
   7   0   5    37137.20    36131.52    742.60 o
   9   0   5     1309.98     1454.82     75.35 o
  11   0   5      787.70      797.19     65.12 o
 -13   1   5       14.89       17.87     13.39 o
 -12   1   5     7391.76     7430.00    178.23 o
 -11   1   5       42.09       49.38      8.12 o
 -10   1   5      205.13      222.62     12.68 o
  -9   1   5      275.41      240.07     12.31 o
  -8   1   5     5384.02     5357.83     96.85 o
  -7   1   5     2067.38     2018.81     31.93 o
  -6   1   5      124.90      143.64      9.58 o
  -5   1   5     4168.88     4389.00     56.20 o
  -4   1   5     1474.91     1486.97     19.34 o
  -3   1   5     8938.02     9035.57    115.08 o
  -2   1   5     3682.31     3785.53     45.68 o
  -1   1   5      291.67      282.06      8.56 o
   0   1   5     1696.31     1503.61     19.69 o
   1   1   5      938.76      827.00     16.46 o
   2   1   5    15496.46    14594.63    156.61 o
   3   1   5      361.71      318.83     14.81 o
   4   1   5     1177.70     1049.48     28.07 o
   5   1   5      445.25      454.71     19.36 o
   6   1   5    21518.09    21426.78    233.75 o
   7   1   5     6069.45     6113.23     95.36 o
   8   1   5     5510.97     5444.13     89.86 o
   9   1   5      184.33      181.73     15.43 o
  10   1   5       70.36      101.91     15.42 o
  11   1   5      473.05      538.27     38.28 o
 -13   2   5     2724.27     2804.80     97.40 o
 -12   2   5       20.34       33.92     11.97 o
 -11   2   5     1762.33     1744.35     43.23 o
 -10   2   5     3114.78     3197.51     51.08 o
  -9   2   5       63.32       57.45      6.47 o
  -8   2   5     5800.42     5904.08     65.97 o
  -7   2   5     4404.74     4523.64     67.00 o
  -6   2   5    15528.99    16297.28    145.06 o
  -5   2   5      182.14      113.52      9.04 o
  -4   2   5    13052.77    13540.18    289.59 o
  -3   2   5     1253.33     1335.50     21.52 o
  -2   2   5     6259.85     5902.59    102.57 o
  -1   2   5     6104.86     6104.49     55.34 o
   0   2   5       77.07       60.65      5.11 o
   1   2   5     4820.06     4605.91     61.31 o
   2   2   5     3757.50     3589.25     51.21 o
   3   2   5     9281.13     9103.83    149.50 o
   4   2   5       79.68       81.63      8.10 o
   5   2   5      498.44      501.20     20.17 o
   6   2   5      333.50      323.28     17.56 o
   7   2   5     6972.70     7133.38    103.71 o
   8   2   5     1834.89     1853.54     47.00 o
   9   2   5      216.04      213.28     18.68 o
  10   2   5      608.66      663.10     34.41 o
  11   2   5      172.70      221.57     27.14 o
 -13   3   5      334.93      335.76     28.51 o
 -12   3   5     1688.09     1602.77     53.28 o
 -11   3   5     1206.07     1182.49     37.95 o
 -10   3   5        7.34        1.00      7.60 o
  -9   3   5     5638.19     5828.93     75.74 o
  -8   3   5      821.24      800.66     20.87 o
  -7   3   5    14175.34    14559.89    248.48 o
  -6   3   5      522.29      499.28     13.67 o
  -5   3   5    10422.60    10757.45    124.74 o
  -4   3   5      254.14      239.21      7.04 o
  -3   3   5    64707.17    64654.69    610.93 o
  -2   3   5     2193.34     2310.00     47.02 o
  -1   3   5     9818.95     9771.06    152.32 o
   0   3   5     1029.85     1057.31     21.47 o
   1   3   5     6339.36     5955.63     84.56 o
   2   3   5     3566.85     3441.83     52.22 o
   3   3   5       98.06       83.98      7.12 o
   4   3   5       44.69       38.91      5.67 o
   5   3   5      181.91      210.16     12.70 o
   6   3   5      178.98      154.63     11.73 o
   7   3   5     1060.46     1085.14     33.57 o
   8   3   5      151.84      148.09     13.21 o
   9   3   5      151.26      153.85     16.11 o
  10   3   5        1.65      -17.05     11.70 o
 -13   4   5        0.95       -2.94     13.34 o
 -12   4   5       88.79       83.65     14.46 o
 -11   4   5      318.94      285.04     21.34 o
 -10   4   5     6183.46     6129.52     99.27 o
  -9   4   5      620.87      583.45     20.15 o
  -8   4   5    12435.92    13178.92    176.95 o
  -7   4   5      403.48      392.73     13.74 o
  -6   4   5    10440.21    10476.46    103.11 o
  -5   4   5      420.97      483.77     10.67 o
  -4   4   5    17981.83    17738.97    263.55 o
  -3   4   5        3.77       11.32      4.53 o
  -2   4   5    61433.38    60786.74    491.19 o
  -1   4   5     2866.33     3118.98     38.80 o
   0   4   5     2644.86     2639.42     42.52 o
   1   4   5       39.67       46.53      5.80 o
   2   4   5    10715.79    11109.10    171.41 o
   3   4   5      113.60      128.77      9.25 o
   4   4   5      161.73      138.56      9.35 o
   5   4   5       48.48       40.53      5.78 o
   6   4   5     2441.06     2408.61     45.67 o
   7   4   5       42.59       41.94     10.26 o
   8   4   5     3242.80     3229.67     74.68 o
   9   4   5       43.63       35.99      9.43 o
  10   4   5     1257.48     1288.69     48.90 o
 -12   5   5     1333.65     1363.27     50.25 o
 -11   5   5     1661.74     1670.92     53.67 o
 -10   5   5      687.19      650.11     31.39 o
  -9   5   5     4733.39     4821.32     98.56 o
  -8   5   5     3206.32     3189.70     51.12 o
  -7   5   5    17253.25    17799.07    254.86 o
  -6   5   5       85.32       81.51      6.10 o
  -5   5   5     7533.74     7468.51     70.76 o
  -4   5   5        2.34        7.44      3.33 o
  -3   5   5    42239.28    42602.45    406.28 o
  -2   5   5       69.15       92.97      5.26 o
  -1   5   5     8897.33     9617.76     86.13 o
   0   5   5     2585.25     2751.44     40.80 o
   1   5   5     6168.05     6176.66     78.30 o
   2   5   5     6130.15     6139.74     83.76 o
   3   5   5     1632.25     1679.51     40.34 o
   4   5   5     1080.34      987.56     26.91 o
   5   5   5       12.76       21.56      5.58 o
   6   5   5     3191.94     3213.09     65.11 o
   7   5   5     1918.70     1880.43     48.06 o
   8   5   5     1038.77     1120.31     38.22 o
   9   5   5       55.24       55.67     11.40 o
  10   5   5        0.63       -3.51     10.00 o
 -12   6   5       17.61       35.82     13.43 o
 -11   6   5     2413.49     2420.67     75.38 o
 -10   6   5     2124.18     2125.11     59.69 o
  -9   6   5      175.85      173.99     13.83 o
  -8   6   5     2121.60     2098.75     46.92 o
  -7   6   5     2195.74     2127.62     39.32 o
  -6   6   5      716.55      668.06     15.36 o
  -5   6   5      338.83      311.38      8.38 o
  -4   6   5      664.90      689.65     18.76 o
  -3   6   5      406.63      449.35     16.28 o
  -2   6   5     5826.07     5838.00     58.24 o
  -1   6   5     6350.34     6694.33     69.08 o
   0   6   5      374.62      397.69     11.35 o
   1   6   5     9292.19     9411.85    102.47 o
   2   6   5      943.18      855.06     24.43 o
   3   6   5     5644.06     5420.92     71.73 o
   4   6   5     2114.85     2157.12     42.39 o
   5   6   5     3450.55     3370.61     57.67 o
   6   6   5     2054.60     2000.49     65.86 o
   7   6   5     7734.29     7778.14    115.38 o
   8   6   5     2216.88     2092.50     61.24 o
   9   6   5      123.96      138.28     17.01 o
  10   6   5      355.20      385.14     28.19 o
 -12   7   5     9553.33     9558.74    181.38 o
 -11   7   5        6.44       10.13     13.53 o
 -10   7   5      672.28      664.69     33.29 o
  -9   7   5     1068.60     1017.40     34.02 o
  -8   7   5     2757.62     2651.70     55.57 o
  -7   7   5      971.34      962.70     24.35 o
  -6   7   5      470.18      494.93     14.70 o
  -5   7   5        1.12       10.04      3.03 o
  -4   7   5      756.45      712.30     18.74 o
  -3   7   5     4427.47     4668.56     65.38 o
  -2   7   5      898.20      830.26     15.86 o
  -1   7   5       38.84       50.81      5.26 o
   0   7   5     1687.70     1623.01     26.75 o
   1   7   5      281.08      313.70     10.97 o
   2   7   5    18109.49    17501.05    204.62 o
   3   7   5     1476.29     1670.76     31.15 o
   4   7   5     2141.57     2178.78     64.57 o
   5   7   5      568.22      562.81     21.31 o
   6   7   5     9722.47     9468.58    163.83 o
   7   7   5      106.87       98.24     16.79 o
   8   7   5     2360.39     2464.83     76.79 o
   9   7   5       15.17        2.52     11.57 o
 -11   8   5     2265.63     2340.54     76.01 o
 -10   8   5        0.71       -0.03     12.88 o
  -9   8   5       40.10       42.60      9.68 o
  -8   8   5      782.88      819.30     30.21 o
  -7   8   5     5010.43     5107.18     77.23 o
  -6   8   5        5.99        7.07      5.39 o
  -5   8   5      230.85      233.03     11.39 o
  -4   8   5     1110.74     1063.67     24.22 o
  -3   8   5     1906.24     1967.21     30.26 o
  -2   8   5      275.83      281.96      8.67 o
  -1   8   5     6561.26     6583.88     65.67 o
   0   8   5     1467.98     1443.70     24.56 o
   1   8   5    15616.13    15492.02    144.58 o
   2   8   5      531.26      554.73     22.74 o
   3   8   5    17384.96    17254.28    279.90 o
   4   8   5     1008.17     1034.94     37.68 o
   5   8   5     3525.36     3480.25     84.65 o
   6   8   5        1.07        3.53     11.92 o
   7   8   5    10466.73    10717.42    186.96 o
   8   8   5       51.98       31.02     13.16 o
   9   8   5      794.07      803.62     45.15 o
 -11   9   5      128.02      115.35     34.35 o
 -10   9   5        9.76        9.56      9.94 o
  -9   9   5     1213.96     1206.05     39.42 o
  -8   9   5      489.10      494.88     28.42 o
  -7   9   5      393.30      398.07     18.32 o
  -6   9   5      678.22      694.23     23.33 o
  -5   9   5     1869.14     1828.23     37.05 o
  -4   9   5      809.59      809.01     23.97 o
  -3   9   5     6118.73     6112.04    119.89 o
  -2   9   5     6373.94     6457.35     74.33 o
  -1   9   5     3475.70     3434.14     47.12 o
   0   9   5     3310.23     3357.07     49.53 o
   1   9   5      441.51      451.85     19.08 o
   2   9   5     8539.15     8607.08    112.88 o
   3   9   5       16.57       13.55      5.30 o
   4   9   5     2138.00     2107.39     61.87 o
   5   9   5      129.65      114.31     15.49 o
   6   9   5     6747.06     6640.39    133.06 o
   7   9   5      122.18      146.76     20.24 o
   8   9   5     2314.98     2347.70     77.67 o
 -10  10   5     1375.30     1354.53     73.41 o
  -9  10   5      298.97      261.03     21.37 o
  -8  10   5     4673.90     4546.30     85.41 o
  -7  10   5       72.29       44.79      8.60 o
  -6  10   5     3739.31     3604.45     59.49 o
  -5  10   5     1711.37     1691.48     34.78 o
  -4  10   5     5448.88     5431.02     85.08 o
  -3  10   5      509.93      530.37     18.34 o
  -2  10   5    15367.16    15463.22    151.80 o
  -1  10   5     3615.30     3608.60     49.99 o
   0  10   5     1642.31     1649.96     36.43 o
   1  10   5     2374.90     2373.47     48.72 o
   2  10   5      494.87      498.27     21.65 o
   3  10   5     5389.16     5397.47    107.64 o
   4  10   5       85.14       68.85     13.04 o
   5  10   5     1070.91     1136.16     47.15 o
   6  10   5      289.98      293.37     26.38 o
   7  10   5     4165.62     4287.80    146.05 o
   8  10   5      359.11      362.84     36.56 o
  -9  11   5     3668.04     3689.66     99.39 o
  -8  11   5      262.60      208.07     25.45 o
  -7  11   5     7170.95     7160.54    105.64 o
  -6  11   5      103.27       86.44     10.01 o
  -5  11   5     3459.57     3406.40     58.59 o
  -4  11   5      321.91      342.50     19.88 o
  -3  11   5    19267.78    18459.56    198.07 o
  -2  11   5      969.00     1027.07     33.59 o
  -1  11   5     2408.51     2422.36     50.97 o
   0  11   5      110.50       96.65      8.56 o
   1  11   5      571.15      546.89     32.04 o
   2  11   5       99.19      132.91     11.72 o
   3  11   5      301.69      305.00     21.12 o
   4  11   5       17.43       15.11     10.19 o
   5  11   5      762.61      804.15     40.68 o
   6  11   5      256.39      219.03     22.43 o
   7  11   5     2373.10     2303.50     77.09 o
  -8  12   5     5974.51     5914.90    114.59 o
  -7  12   5      206.75      235.39     19.44 o
  -6  12   5     6850.81     6668.96    111.46 o
  -5  12   5      266.83      246.87     17.10 o
  -4  12   5     9554.52     9156.75    122.67 o
  -3  12   5      333.98      346.62     21.54 o
  -2  12   5     9678.45     9555.76    122.83 o
  -1  12   5       27.37       22.12      7.88 o
   0  12   5       43.69       40.54      8.22 o
   1  12   5      473.47      498.75     21.36 o
   2  12   5     2819.88     2721.82     59.36 o
   3  12   5      297.08      315.15     23.12 o
   4  12   5        2.61       -7.10      9.46 o
   5  12   5      261.38      241.38     22.22 o
   6  12   5      788.50      858.12     45.02 o
  -7  13   5     3606.68     3780.61     89.91 o
  -6  13   5      994.47      985.27     42.41 o
  -5  13   5     1332.02     1334.95     44.30 o
  -4  13   5      104.15       84.40     11.47 o
  -3  13   5     6891.49     6886.46    111.86 o
  -2  13   5        4.64       -1.82      8.63 o
  -1  13   5      405.82      420.14     22.46 o
   0  13   5      142.53      176.12     14.46 o
   1  13   5      123.57      146.56     18.31 o
   2  13   5     1989.66     1956.21     64.98 o
   3  13   5      143.02      126.62     17.32 o
   4  13   5     2068.41     2058.74     60.74 o
   5  13   5      591.99      540.05     31.75 o
  -6  14   5      658.25      612.30     34.57 o
  -5  14   5      321.31      296.99     23.90 o
  -4  14   5      390.48      389.41     24.46 o
  -3  14   5      692.16      630.33     30.75 o
  -2  14   5      860.57      935.19     44.77 o
  -1  14   5      654.81      672.24     44.12 o
   0  14   5      521.12      519.08     32.91 o
   1  14   5     1373.11     1402.80     55.20 o
   2  14   5        2.90        0.20      9.80 o
   3  14   5     2003.00     1898.23     77.59 o
  -3  15   5      454.56      525.62     31.66 o
  -2  15   5     1012.86     1013.34     48.44 o
  -1  15   5      196.91      177.48     25.09 o
   0  15   5     3135.99     3124.91    102.73 o
   1  15   5        9.33       17.72     11.43 o
 -12   0   6     3114.50     3137.85    195.63 o
 -10   0   6    11046.61    11574.40    176.36 o
  -8   0   6    19688.75    19089.17    292.61 o
  -6   0   6     8280.65     8384.70    158.36 o
  -4   0   6    23869.53    23180.22    362.28 o
  -2   0   6     2015.32     1807.22     44.43 o
   0   0   6      495.96      557.77     17.34 o
   2   0   6      772.02      757.44     48.13 o
   4   0   6      481.20      364.86     24.52 o
   6   0   6     3546.93     3387.99    117.76 o
   8   0   6     8574.04     7994.93    208.09 o
  10   0   6     7161.65     7276.10    214.48 o
 -13   1   6      786.09      827.74     50.00 o
 -12   1   6     1029.47     1061.29     34.46 o
 -11   1   6     6280.88     6233.61    123.71 o
 -10   1   6      387.43      395.16     16.82 o
  -9   1   6     9069.57     9144.21    118.21 o
  -8   1   6     2486.37     2643.66     49.32 o
  -7   1   6    11038.56    10535.04    117.35 o
  -6   1   6        5.69        4.39      3.28 o
  -5   1   6     5827.14     5469.49     88.32 o
  -4   1   6     1678.70     1784.41     26.07 o
  -3   1   6    27477.65    27458.11    245.72 o
  -2   1   6     6579.50     6544.47    139.97 o
  -1   1   6     1770.26     1966.31     27.54 o
   0   1   6     3521.41     3523.27     49.02 o
   1   1   6      676.62      591.05     20.00 o
   2   1   6     5562.72     5617.03     81.53 o
   3   1   6     6983.14     6934.37     92.10 o
   4   1   6      152.57      141.10     10.92 o
   5   1   6     2432.27     2301.73     48.43 o
   6   1   6     1432.27     1418.29     38.77 o
   7   1   6     3928.54     3856.10     71.80 o
   8   1   6       45.87       51.08      9.43 o
   9   1   6     2425.90     2444.67     59.25 o
  10   1   6      465.59      440.06     29.80 o
 -13   2   6     1499.67     1604.68     54.79 o
 -12   2   6      835.38      861.10     34.49 o
 -11   2   6      827.88      776.31     29.92 o
 -10   2   6     9185.49     9674.25    108.59 o
  -9   2   6       52.27       40.71      7.16 o
  -8   2   6    13849.81    14208.85    181.50 o
  -7   2   6      186.90      188.34      8.76 o
  -6   2   6     3320.62     2994.38     54.64 o
  -5   2   6     2716.41     2607.25     45.61 o
  -4   2   6     9060.57     9477.19    107.24 o
  -3   2   6    11200.19    11737.15    145.52 o
  -2   2   6     5547.81     5588.52     56.85 o
  -1   2   6    15811.11    15297.70    123.14 o
   0   2   6      231.03      286.72     11.18 o
   1   2   6    19664.12    19320.99    353.90 o
   2   2   6      632.49      670.94     16.22 o
   3   2   6     6077.93     6002.43     89.11 o
   4   2   6     1231.32     1248.18     29.42 o
   5   2   6     3064.52     3165.17     58.48 o
   6   2   6     1053.49      999.02     34.44 o
   7   2   6     3777.23     3899.50     72.11 o
   8   2   6      263.15      307.42     19.48 o
   9   2   6       71.77       80.63     12.84 o
  10   2   6     4008.16     3900.27     91.33 o
 -13   3   6        5.31        1.39     11.26 o
 -12   3   6     4896.41     5034.73     92.99 o
 -11   3   6     1722.80     1701.66     51.96 o
 -10   3   6       15.49        7.28      6.73 o
  -9   3   6     2026.09     2053.47     51.05 o
  -8   3   6     1590.26     1636.07     45.54 o
  -7   3   6     2954.46     2901.54     56.06 o
  -6   3   6     5673.86     5534.11     73.88 o
  -5   3   6      266.01      257.20      8.74 o
  -4   3   6    10955.64    11643.15    165.45 o
  -3   3   6    10615.58    11021.13    181.02 o
  -2   3   6    29166.63    28890.54    280.78 o
  -1   3   6      296.30      359.03     10.63 o
   0   3   6    21735.54    21328.77    200.48 o
   1   3   6       54.88       61.91      6.81 o
   2   3   6    38463.59    35817.80    428.89 o
   3   3   6       27.77       31.75      5.78 o
   4   3   6     4417.39     4407.04     64.36 o
   5   3   6       70.09       67.72      7.59 o
   6   3   6    10793.21    11045.76    167.87 o
   7   3   6      696.71      643.43     26.10 o
   8   3   6      233.95      252.68     20.17 o
   9   3   6        1.92       -0.25      9.07 o
  10   3   6       25.07       14.03     11.74 o
 -13   4   6     2602.64     2689.00     74.37 o
 -12   4   6        0.86        2.08     10.16 o
 -11   4   6       68.94       69.46     10.86 o
 -10   4   6      553.13      534.06     28.18 o
  -9   4   6       97.94       95.27     11.78 o
  -8   4   6      835.57      876.50     23.45 o
  -7   4   6      409.64      474.62     22.87 o
  -6   4   6      712.53      738.26     17.58 o
  -5   4   6    25371.21    25701.99    205.30 o
  -4   4   6      130.33      170.79      7.34 o
  -3   4   6    24906.35    24782.01    229.43 o
  -2   4   6       11.78       16.73      2.68 o
  -1   4   6    25475.85    25619.08    221.40 o
   0   4   6      181.44      194.52      9.91 o
   1   4   6    44555.73    43531.26    419.68 o
   2   4   6      168.80      193.77     11.59 o
   3   4   6    11318.85    10990.28    130.72 o
   4   4   6        1.09        3.90      4.37 o
   5   4   6     5256.31     5252.29     95.95 o
   6   4   6       49.42       26.12      6.98 o
   7   4   6     5009.74     5091.34     88.53 o
   8   4   6        1.00       -7.15      8.42 o
   9   4   6      114.94       83.97     12.10 o
  10   4   6      460.10      450.83     26.99 o
 -13   5   6        0.84       -6.48     12.98 o
 -12   5   6     2674.76     2730.99     73.38 o
 -11   5   6     1113.80     1156.94     44.41 o
 -10   5   6      205.71      199.59     17.83 o
  -9   5   6     3885.49     3855.63     79.52 o
  -8   5   6      922.86      947.73     26.84 o
  -7   5   6     6859.47     6972.63    126.59 o
  -6   5   6     4229.97     4423.24     60.50 o
  -5   5   6     3250.80     3147.84     50.93 o
  -4   5   6       99.18      187.25     11.09 o
  -3   5   6     2103.79     2014.27     31.62 o
  -2   5   6      942.56      727.15     17.31 o
  -1   5   6        1.72        0.88      3.46 o
   0   5   6    13643.80    13309.15    135.96 o
   1   5   6       88.74       78.83      7.61 o
   2   5   6    35986.07    35418.52    350.80 o
   3   5   6      893.51      917.91     21.31 o
   4   5   6     2269.88     2242.48     45.51 o
   5   5   6      883.38      905.55     26.44 o
   6   5   6     9575.20     9509.62    161.82 o
   7   5   6      571.46      573.20     27.29 o
   8   5   6       23.35       12.08      8.08 o
   9   5   6      501.89      511.06     31.19 o
 -12   6   6     1301.75     1366.80     58.24 o
 -11   6   6       14.53        7.26     10.95 o
 -10   6   6     4453.40     4495.29     84.36 o
  -9   6   6      701.43      709.18     32.32 o
  -8   6   6     5151.70     5180.86     90.38 o
  -7   6   6        3.49       14.49      4.65 o
  -6   6   6     4529.10     4511.67     51.65 o
  -5   6   6     2180.75     2151.75     44.56 o
  -4   6   6     7097.56     6937.36     83.16 o
  -3   6   6     5123.15     4983.08     60.49 o
  -2   6   6      915.61      903.79     18.55 o
  -1   6   6     5739.67     6099.33     66.23 o
   0   6   6       24.38       27.68      4.87 o
   1   6   6    11814.87    11501.93    163.93 o
   2   6   6       81.18      103.69     10.39 o
   3   6   6     4025.03     3994.74     55.09 o
   4   6   6     3536.07     3603.57     62.37 o
   5   6   6     1441.12     1386.44     35.75 o
   6   6   6     4490.73     4551.92    104.96 o
   7   6   6     2463.12     2450.59     74.45 o
   8   6   6     2074.25     2038.89     61.93 o
   9   6   6       28.27       33.16     11.36 o
 -12   7   6      727.54      720.20     42.77 o
 -11   7   6     6321.50     6477.82    122.44 o
 -10   7   6      269.51      285.29     22.78 o
  -9   7   6    12108.41    12150.53    160.85 o
  -8   7   6     2580.31     2623.49     75.15 o
  -7   7   6     9113.44     9258.52    123.30 o
  -6   7   6       45.45       34.70      5.20 o
  -5   7   6     6376.67     6587.05     85.46 o
  -4   7   6       24.42       25.40      4.90 o
  -3   7   6    25900.72    25668.90    266.75 o
  -2   7   6        1.65        9.32      2.41 o
  -1   7   6       30.64       18.20      3.37 o
   0   7   6       11.99       16.68      3.93 o
   1   7   6     1047.32     1049.93     27.30 o
   2   7   6     3870.84     4088.08     63.57 o
   3   7   6     1208.48     1206.50     26.15 o
   4   7   6      214.59      194.29     12.64 o
   5   7   6     2269.16     2155.52     64.72 o
   6   7   6      371.87      431.50     29.67 o
   7   7   6     4729.26     4577.42    108.37 o
   8   7   6       80.15       50.95     13.52 o
   9   7   6     2005.07     2023.53     73.57 o
 -11   8   6       38.35       30.32     11.80 o
 -10   8   6    12583.16    12403.23    217.47 o
  -9   8   6      380.33      407.03     26.64 o
  -8   8   6    17807.17    17683.47    250.15 o
  -7   8   6        2.18        3.90      7.46 o
  -6   8   6     2168.43     2249.94     37.96 o
  -5   8   6        0.27       -0.59      4.49 o
  -4   8   6    10437.18    10720.34    112.66 o
  -3   8   6     1188.49     1109.84     21.14 o
  -2   8   6     5392.76     5522.02     81.42 o
  -1   8   6      816.58      753.23     20.20 o
   0   8   6       43.65       40.81      6.79 o
   1   8   6     1158.56     1162.63     49.39 o
   2   8   6       43.48       57.09     10.83 o
   3   8   6      822.83      848.79     30.39 o
   4   8   6     3295.35     3183.60    102.32 o
   5   8   6      211.19      210.16     19.98 o
   6   8   6     4124.52     4203.90    101.09 o
   7   8   6      216.71      217.34     23.55 o
   8   8   6     1708.37     1730.63     67.18 o
 -11   9   6     3322.32     3433.27    127.10 o
 -10   9   6        0.50       12.28     10.91 o
  -9   9   6     3617.85     3679.67     83.83 o
  -8   9   6      231.20      195.83     13.78 o
  -7   9   6     5295.25     5393.91    107.20 o
  -6   9   6     1156.70     1109.95     28.88 o
  -5   9   6      293.63      318.61     14.14 o
  -4   9   6     2247.61     2230.67     39.48 o
  -3   9   6     9096.54     9271.82    119.65 o
  -2   9   6     3004.96     2994.22     39.39 o
  -1   9   6      101.67       96.34      6.11 o
   0   9   6     4580.11     4612.22     66.92 o
   1   9   6      799.03      767.33     26.13 o
   2   9   6     6701.87     6884.50    107.13 o
   3   9   6      278.22      253.94     20.07 o
   4   9   6      680.53      678.45     35.17 o
   5   9   6      536.56      509.49     32.09 o
   6   9   6      812.65      899.14     44.88 o
   7   9   6     1617.51     1782.77     69.66 o
   8   9   6      150.93      146.65     20.58 o
 -10  10   6      998.74      877.17     54.09 o
  -9  10   6      462.75      400.51     27.62 o
  -8  10   6     2158.03     2173.08     84.06 o
  -7  10   6        3.47       11.84      6.68 o
  -6  10   6      973.33      985.42     27.21 o
  -5  10   6     3058.89     2998.45     71.80 o
  -4  10   6     2661.88     2616.97     49.71 o
  -3  10   6     1646.91     1651.29     38.08 o
  -2  10   6     2473.86     2460.67     43.92 o
  -1  10   6     6078.25     5951.02     80.18 o
   0  10   6       53.22       47.81      6.83 o
   1  10   6    13210.04    12987.21    157.87 o
   2  10   6     1961.20     1981.13     49.94 o
   3  10   6     1806.98     1857.64     67.25 o
   4  10   6     1115.02     1030.16     44.52 o
   5  10   6     1173.59     1180.34     50.30 o
   6  10   6      214.48      226.26     24.02 o
   7  10   6     1103.81     1081.43     51.69 o
  -9  11   6        0.77       -0.99     10.86 o
  -8  11   6     1069.52     1108.07     40.09 o
  -7  11   6      141.78      146.18     13.88 o
  -6  11   6     2744.76     2623.11     51.97 o
  -5  11   6      109.51       89.14     11.21 o
  -4  11   6     2915.90     2967.85     61.04 o
  -3  11   6     2909.90     2858.50     60.32 o
  -2  11   6     4395.41     4625.61     72.54 o
  -1  11   6        9.51       11.39      5.73 o
   0  11   6    12127.46    12096.37    140.07 o
   1  11   6       73.97      104.09     10.84 o
   2  11   6    12794.19    12684.74    350.79 o
   3  11   6        4.58       -6.13      9.37 o
   4  11   6      965.51      900.87     42.37 o
   5  11   6       57.81       41.56     12.17 o
   6  11   6     3129.48     3357.90     93.61 o
  -8  12   6      201.27      204.21     21.02 o
  -7  12   6       16.96       26.33      9.45 o
  -6  12   6      338.84      378.93     24.21 o
  -5  12   6     2513.90     2472.69     56.71 o
  -4  12   6      197.44      228.23     18.30 o
  -3  12   6     3953.70     3806.14     75.97 o
  -2  12   6      219.96      247.62     18.25 o
  -1  12   6     9446.20     9151.79    141.67 o
   0  12   6       73.20       51.44      9.33 o
   1  12   6    15158.48    15451.40    226.05 o
   2  12   6      174.94      189.96     17.36 o
   3  12   6     5593.63     5522.12    118.15 o
   4  12   6      257.21      240.13     22.97 o
   5  12   6     3412.67     3446.55     93.46 o
  -7  13   6     1419.85     1325.39     51.44 o
  -6  13   6      353.05      353.66     28.85 o
  -5  13   6     1558.79     1522.87     44.96 o
  -4  13   6      341.07      296.95     21.10 o
  -3  13   6     2015.62     1970.83     53.99 o
  -2  13   6     3010.00     2975.50     66.99 o
  -1  13   6       47.93       50.72     11.40 o
   0  13   6     2480.29     2573.43     59.22 o
   1  13   6       15.67        5.32      9.40 o
   2  13   6     4191.95     4250.15    118.90 o
   3  13   6        3.52        4.51     10.22 o
   4  13   6      622.39      628.49     33.64 o
  -5  14   6      194.79      208.37     18.66 o
  -4  14   6     2346.54     2298.80     57.09 o
  -3  14   6      135.25      144.95     15.93 o
  -2  14   6     1098.21     1073.19     43.20 o
  -1  14   6      133.04      158.32     14.77 o
   0  14   6       40.65       19.26      9.50 o
   1  14   6     1164.37     1130.93     50.72 o
   2  14   6       74.39       63.18     19.71 o
  -2  15   6      284.43      276.78     30.38 o
  -1  15   6       30.65       18.36     15.46 o
 -13   0   7     3216.37     3140.57    238.61 o
 -11   0   7      754.80      749.73     34.64 o
  -9   0   7     1073.05      984.45     42.21 o
  -7   0   7     1525.10     1504.73     39.58 o
  -5   0   7     2921.66     2936.39     56.36 o
  -3   0   7     9609.81     8581.88    182.55 o
  -1   0   7     7661.38     7626.29    111.10 o
   1   0   7    31569.94    32144.36    594.25 o
   3   0   7     1684.83     1673.47     62.36 o
   5   0   7     2953.33     2777.23    113.64 o
   7   0   7     2003.92     2057.89     96.89 o
   9   0   7     1552.00     1520.50     67.39 o
 -13   1   7      248.12      249.90     29.75 o
 -12   1   7      675.89      692.89     29.69 o
 -11   1   7      542.31      535.86     20.70 o
 -10   1   7       12.73       11.08      6.59 o
  -9   1   7      939.56      981.51     25.56 o
  -8   1   7       90.86       93.27      8.46 o
  -7   1   7     1222.92     1274.92     25.06 o
  -6   1   7     9747.58    10188.39    108.90 o
  -5   1   7     2244.12     2372.26     29.20 o
  -4   1   7     1738.19     1607.03     29.15 o
  -3   1   7     5970.07     6199.62     79.26 o
  -2   1   7     6465.28     6164.08     67.07 o
  -1   1   7     1118.09     1144.75     19.35 o
   0   1   7     5452.74     4956.00     54.92 o
   1   1   7      560.65      663.65     15.79 o
   2   1   7     5769.70     5463.61    114.58 o
   3   1   7      982.86     1019.19     25.38 o
   4   1   7      239.84      235.20     15.22 o
   5   1   7      126.04      126.08     12.38 o
   6   1   7     5674.06     5632.79     90.73 o
   7   1   7      312.98      315.01     19.65 o
   8   1   7      189.82      151.35     18.79 o
   9   1   7      922.38      902.78     40.68 o
  10   1   7      137.20      139.24     19.45 o
 -13   2   7     1237.76     1182.87     47.47 o
 -12   2   7      234.89      229.03     19.82 o
 -11   2   7        5.38       -2.53     11.80 o
 -10   2   7      874.25      862.27     29.09 o
  -9   2   7      635.92      682.05     24.57 o
  -8   2   7     4562.33     4671.93     62.26 o
  -7   2   7     2189.11     2252.02     42.53 o
  -6   2   7      997.91      974.12     26.65 o
  -5   2   7     2657.21     2618.38     40.55 o
  -4   2   7    21381.75    22475.76    273.62 o
  -3   2   7     2735.07     2581.12     37.77 o
  -2   2   7      869.16      906.35     19.42 o
  -1   2   7     2567.07     2503.06     29.65 o
   0   2   7       23.45       36.75      4.77 o
   1   2   7    12530.75    11866.56    151.67 o
   2   2   7       48.23       45.65      4.85 o
   3   2   7      354.83      362.94     15.90 o
   4   2   7     2877.78     2806.76     50.01 o
   5   2   7     4430.84     4525.18     69.31 o
   6   2   7     3657.73     3585.85     62.02 o
   7   2   7      501.00      496.82     24.57 o
   8   2   7      591.75      586.84     27.70 o
   9   2   7      138.62      168.06     18.29 o
  10   2   7     3144.20     3244.89     84.59 o
 -13   3   7        6.67       -3.60     10.20 o
 -12   3   7      975.71      929.02     39.88 o
 -11   3   7     1429.66     1379.31     46.80 o
 -10   3   7       42.00       28.63      8.67 o
  -9   3   7     8287.68     8655.22    114.04 o
  -8   3   7       43.32       59.45      7.83 o
  -7   3   7     4571.89     4562.44     99.35 o
  -6   3   7     2007.86     2059.67     38.03 o
  -5   3   7     1265.55     1306.25     21.47 o
  -4   3   7     1311.64     1295.48     23.79 o
  -3   3   7     6609.04     6467.86     96.25 o
  -2   3   7      385.99      320.59     10.71 o
  -1   3   7      975.63     1030.63     20.13 o
   0   3   7     4478.89     4362.23     58.57 o
   1   3   7     1809.79     1744.22     36.61 o
   2   3   7     4411.37     4581.03     69.11 o
   3   3   7     1273.97     1264.89     30.59 o
   4   3   7        5.43       10.78      5.74 o
   5   3   7     2576.22     2437.62     48.13 o
   6   3   7      404.77      373.42     19.22 o
   7   3   7     1274.29     1218.84     40.34 o
   8   3   7      281.96      254.20     21.26 o
   9   3   7     1215.42     1262.04     49.25 o
 -13   4   7      181.72      187.90     19.93 o
 -12   4   7     1271.08     1325.98     44.86 o
 -11   4   7      126.92      121.43     14.89 o
 -10   4   7     4582.33     4637.75    102.29 o
  -9   4   7      123.24      101.70     11.33 o
  -8   4   7     7419.64     7656.49    187.68 o
  -7   4   7       57.51       53.52      6.11 o
  -6   4   7      156.65      188.79      8.60 o
  -5   4   7       14.38        9.59      1.96 o
  -4   4   7     7324.13     6816.90     79.45 o
  -3   4   7      175.12      221.24      7.87 o
  -2   4   7        3.39        9.31      3.29 o
  -1   4   7      491.25      481.48     13.56 o
   0   4   7     1554.58     1587.88     31.52 o
   1   4   7     1275.37     1366.01     32.25 o
   2   4   7     1200.83     1285.48     32.29 o
   3   4   7        1.92        2.92      4.96 o
   4   4   7     4120.15     4027.33     63.35 o
   5   4   7        4.83        2.96      6.82 o
   6   4   7     6531.18     6378.98     95.54 o
   7   4   7      156.67      113.56     14.32 o
   8   4   7      671.77      695.29     31.53 o
   9   4   7       18.00        4.06      9.63 o
 -12   5   7      163.29      165.50     16.94 o
 -11   5   7     3747.51     3787.37     85.36 o
 -10   5   7       45.05       42.58     11.04 o
  -9   5   7     4055.51     3943.07     90.85 o
  -8   5   7       82.77       92.95     11.18 o
  -7   5   7     7763.69     7673.07     95.95 o
  -6   5   7      841.59      899.82     25.41 o
  -5   5   7    13962.11    14217.45    185.18 o
  -4   5   7     2486.20     2485.63     35.73 o
  -3   5   7    12420.41    12402.47    121.01 o
  -2   5   7      288.65      294.64     10.33 o
  -1   5   7       22.21       11.90      2.62 o
   0   5   7      252.76      217.92     11.68 o
   1   5   7     6093.00     5853.71     81.33 o
   2   5   7      906.34      942.28     27.40 o
   3   5   7      162.99      159.07     11.59 o
   4   5   7      139.67      143.82     11.77 o
   5   5   7     1178.44     1147.98     48.19 o
   6   5   7      543.73      506.93     25.14 o
   7   5   7     2062.30     2140.60     54.98 o
   8   5   7       28.79       36.19      9.44 o
   9   5   7     1092.82     1072.52     46.75 o
 -12   6   7     1803.11     1746.54     58.97 o
 -11   6   7      117.86      112.96     17.00 o
 -10   6   7     1143.00     1093.98     49.18 o
  -9   6   7     1102.39     1082.36     56.00 o
  -8   6   7     2531.41     2483.18     51.67 o
  -7   6   7      647.85      661.39     24.38 o
  -6   6   7       16.89       10.37      5.55 o
  -5   6   7     2430.24     2463.40     40.75 o
  -4   6   7     5151.67     4983.05     63.51 o
  -3   6   7     1965.64     1931.80     32.06 o
  -2   6   7        6.81       14.49      2.35 o
  -1   6   7     3670.14     3634.10     44.87 o
   0   6   7      126.78      129.97      9.34 o
   1   6   7    10504.97    10361.47    139.48 o
   2   6   7      529.56      470.39     19.19 o
   3   6   7      295.36      315.02     16.20 o
   4   6   7     4766.88     4846.60     77.17 o
   5   6   7     1943.64     1953.80     52.70 o
   6   6   7     5756.31     5550.16    102.67 o
   7   6   7      682.34      646.71     38.34 o
   8   6   7      699.32      754.52     42.79 o
   9   6   7       27.57       25.41     12.15 o
 -12   7   7     1245.95     1211.26     49.74 o
 -11   7   7      382.21      367.72     27.22 o
 -10   7   7      116.37      120.81     15.92 o
  -9   7   7     1893.86     1944.78     62.49 o
  -8   7   7      374.15      398.50     20.61 o
  -7   7   7     2985.66     3084.11     78.60 o
  -6   7   7     3165.47     3226.17     78.63 o
  -5   7   7      317.97      319.88     14.11 o
  -4   7   7       58.05       68.51      7.05 o
  -3   7   7      651.56      667.64     16.53 o
  -2   7   7     3928.57     3886.68     40.58 o
  -1   7   7       31.74       32.33      4.79 o
   0   7   7     9465.20     9534.39    108.66 o
   1   7   7      284.93      272.06     14.51 o
   2   7   7     7636.37     7639.40    142.28 o
   3   7   7      384.65      390.36     18.23 o
   4   7   7      492.16      502.36     24.58 o
   5   7   7      374.65      397.23     28.01 o
   6   7   7     1635.98     1731.33     61.80 o
   7   7   7      577.41      529.72     35.73 o
   8   7   7       93.89       63.51     16.16 o
 -11   8   7        7.77       10.35     11.58 o
 -10   8   7        2.05       13.98     11.87 o
  -9   8   7      440.16      428.92     26.43 o
  -8   8   7      196.67      236.72     17.36 o
  -7   8   7     4146.48     4045.93     92.56 o
  -6   8   7     1782.06     1756.27     37.83 o
  -5   8   7     5915.39     5847.56     75.86 o
  -4   8   7      437.95      442.91     16.61 o
  -3   8   7     3983.81     4046.51     56.85 o
  -2   8   7        0.74        0.08      3.69 o
  -1   8   7     3600.65     3551.97     48.07 o
   0   8   7      540.92      569.78     18.92 o
   1   8   7     9674.60     9813.91    122.15 o
   2   8   7        1.19        7.38      6.98 o
   3   8   7      760.91      742.91     29.78 o
   4   8   7       13.62       -6.62     11.16 o
   5   8   7     5007.14     4908.96    110.20 o
   6   8   7      175.31      169.79     21.52 o
   7   8   7      979.35      983.62     49.22 o
   8   8   7       13.68       18.86     12.48 o
 -11   9   7      279.80      275.16     24.28 o
 -10   9   7        1.61        2.11     10.01 o
  -9   9   7     1236.97     1207.48     67.12 o
  -8   9   7        3.67       14.61      6.94 o
  -7   9   7      187.27      213.04     16.40 o
  -6   9   7     8275.01     8173.42    185.45 o
  -5   9   7       81.75       76.33      7.54 o
  -4   9   7     2592.62     2787.71     46.34 o
  -3   9   7      374.13      375.03     20.04 o
  -2   9   7     2029.62     2112.74     35.81 o
  -1   9   7       56.23       48.06      6.06 o
   0   9   7     9749.14    10216.61    120.25 o
   1   9   7       92.97       85.39     10.85 o
   2   9   7     8073.56     8199.27    124.39 o
   3   9   7      551.09      532.54     30.96 o
   4   9   7      753.32      720.82     37.65 o
   5   9   7     1433.71     1473.13     56.71 o
   6   9   7     6949.69     6991.22    143.87 o
   7   9   7        4.46       -3.39     12.49 o
 -10  10   7     2961.12     2958.90     89.20 o
  -9  10   7       31.31       31.52     11.55 o
  -8  10   7     2523.05     2518.45     52.10 o
  -7  10   7      740.24      692.07     29.45 o
  -6  10   7     1039.00     1031.27     37.96 o
  -5  10   7     2310.06     2247.26     52.40 o
  -4  10   7     2082.94     1964.91     49.36 o
  -3  10   7     2648.21     2554.72     50.41 o
  -2  10   7      138.76      134.13     10.11 o
  -1  10   7     3487.73     3316.70     57.65 o
   0  10   7     2096.59     2071.43     40.80 o
   1  10   7    14595.59    14453.90    201.11 o
   2  10   7       79.01      110.36     13.77 o
   3  10   7      803.85      840.15     40.04 o
   4  10   7     1633.69     1614.21     58.25 o
   5  10   7     2547.14     2567.77     78.25 o
   6  10   7     1460.16     1476.89     60.38 o
  -9  11   7     2582.78     2566.38     76.09 o
  -8  11   7        2.49       -4.37      8.49 o
  -7  11   7     2704.46     2670.18     64.51 o
  -6  11   7      702.66      718.20     28.14 o
  -5  11   7     4252.84     4015.66     76.06 o
  -4  11   7      975.21      949.20     38.52 o
  -3  11   7     3956.73     3867.40     73.52 o
  -2  11   7     1751.15     1794.86     39.01 o
  -1  11   7       31.00       21.60      6.40 o
   0  11   7      521.58      581.61     23.53 o
   1  11   7       43.94       63.30      9.36 o
   2  11   7      284.38      341.65     25.87 o
   3  11   7     2240.65     2183.90     67.74 o
   4  11   7       15.60        6.92     13.78 o
   5  11   7     2303.64     2506.20     78.77 o
   6  11   7      533.20      537.37     36.99 o
  -8  12   7     4053.48     3843.37     84.15 o
  -7  12   7       95.55       67.88     14.20 o
  -6  12   7     2335.65     2363.28     56.60 o
  -5  12   7      372.31      342.49     22.87 o
  -4  12   7     9277.01     9141.18    148.24 o
  -3  12   7      158.23      155.79     17.40 o
  -2  12   7      739.15      704.73     35.67 o
  -1  12   7      198.45      207.99     18.85 o
   0  12   7      102.24       97.42     11.90 o
   1  12   7       68.67      116.15     15.66 o
   2  12   7      478.86      491.97     32.00 o
   3  12   7        0.15        8.01     10.15 o
   4  12   7     1442.79     1428.68     59.28 o
   5  12   7       10.23        1.64     12.71 o
  -7  13   7     3512.98     3596.31     83.11 o
  -6  13   7      341.71      350.39     22.34 o
  -5  13   7     2614.43     2548.49     60.21 o
  -4  13   7      152.56      145.21     15.66 o
  -3  13   7     3442.83     3534.09     75.91 o
  -2  13   7      330.03      332.69     23.24 o
  -1  13   7        8.26        1.63     11.89 o
   0  13   7     1297.35     1396.30     49.48 o
   1  13   7      168.57      172.54     20.86 o
   2  13   7       66.37       64.90     21.97 o
   3  13   7     1064.89     1024.52     48.20 o
  -5  14   7     1147.90     1226.31     42.27 o
  -4  14   7     2253.79     2201.69     61.16 o
  -3  14   7      618.36      608.17     30.92 o
  -2  14   7      419.27      422.57     27.34 o
  -1  14   7     1703.59     1687.72     54.74 o
   0  14   7      333.38      323.11     27.20 o
   1  14   7     2646.12     2778.06    115.52 o
 -12   0   8     7522.47     7854.01    166.29 o
 -10   0   8    10443.38    10927.84    390.39 o
  -8   0   8    15493.69    15687.33    512.84 o
  -6   0   8     7552.47     7826.95    136.43 o
  -4   0   8    23783.11    22405.38    325.69 o
  -2   0   8      959.47      989.33     26.91 o
   0   0   8      238.09      193.76     12.70 o
   2   0   8     2019.03     1981.76     46.41 o
   4   0   8     2665.80     2727.38     78.74 o
   6   0   8     4158.01     4284.23    111.35 o
   8   0   8      651.61      724.30     45.32 o
 -13   1   8     2040.08     2026.60     81.51 o
 -12   1   8       45.25       43.10     10.64 o
 -11   1   8     7481.10     7362.55    122.30 o
 -10   1   8      220.15      238.64     16.82 o
  -9   1   8    12614.96    12602.46    139.89 o
  -8   1   8      757.16      789.25     20.46 o
  -7   1   8     7308.80     7093.07    102.35 o
  -6   1   8      100.06       96.10      7.82 o
  -5   1   8    15870.82    15960.93    159.60 o
  -4   1   8      256.04      233.18     11.97 o
  -3   1   8     5643.50     5248.04     71.32 o
  -2   1   8     2095.60     2038.68     32.98 o
  -1   1   8       17.44       29.18      3.75 o
   0   1   8     4869.64     4527.26     61.32 o
   1   1   8        2.22       14.98      4.98 o
   2   1   8      695.66      636.89     18.13 o
   3   1   8     3604.21     3553.57     74.36 o
   4   1   8      437.95      454.43     18.49 o
   5   1   8     6398.73     6157.10     96.16 o
   6   1   8        8.96        5.40      8.87 o
   7   1   8     1182.17     1174.74     39.34 o
   8   1   8        0.59      -11.62      9.04 o
   9   1   8     2947.80     3079.91     80.57 o
 -13   2   8     1250.47     1291.38     48.53 o
 -12   2   8     1451.31     1434.98     49.05 o
 -11   2   8        4.01       -1.20     10.87 o
 -10   2   8     4806.63     4839.86     79.71 o
  -9   2   8     4442.49     4477.17     73.35 o
  -8   2   8    10548.56    10968.00    135.08 o
  -7   2   8     1780.30     1950.29     37.42 o
  -6   2   8     2024.02     2097.25     34.59 o
  -5   2   8     3700.53     3649.75     53.01 o
  -4   2   8     8467.17     8107.60     98.62 o
  -3   2   8     5513.94     5383.93     72.54 o
  -2   2   8        0.62        8.02      3.56 o
  -1   2   8    19837.75    19975.67    171.88 o
   0   2   8     4821.66     4914.25     60.58 o
   1   2   8    18966.01    18704.79    202.71 o
   2   2   8      461.51      413.41     13.69 o
   3   2   8      536.77      549.58     17.28 o
   4   2   8     2940.65     2870.25     53.03 o
   5   2   8     4953.12     5047.13     77.88 o
   6   2   8     4377.78     4552.11     75.36 o
   7   2   8       11.02       25.77      8.37 o
   8   2   8      211.20      225.15     20.94 o
   9   2   8       70.79       60.78     16.64 o
 -13   3   8       36.12       16.33     11.61 o
 -12   3   8       84.84       50.79     11.47 o
 -11   3   8      377.56      348.21     26.54 o
 -10   3   8     1025.02      990.72     43.84 o
  -9   3   8     3963.30     3933.05     75.50 o
  -8   3   8      415.37      397.52     15.52 o
  -7   3   8     1598.94     1665.67     34.52 o
  -6   3   8     4633.48     4593.63     94.22 o
  -5   3   8      935.42      941.12     16.67 o
  -4   3   8     4720.12     4752.72    102.35 o
  -3   3   8      214.85      254.36     10.50 o
  -2   3   8    14244.60    14220.71    135.09 o
  -1   3   8      188.77      221.37      9.29 o
   0   3   8    37212.80    36325.42    385.93 o
   1   3   8      510.08      546.48     20.52 o
   2   3   8    12794.28    12936.44    152.51 o
   3   3   8     1116.70     1088.00     29.62 o
   4   3   8     9817.63     9619.70    118.10 o
   5   3   8      247.02      262.63     16.42 o
   6   3   8     5256.43     5122.78     81.33 o
   7   3   8       97.32       91.11     12.15 o
   8   3   8       72.69       74.01     11.94 o
   9   3   8      186.03      172.00     17.78 o
 -13   4   8      662.66      704.61     34.25 o
 -12   4   8       18.17       22.73     15.11 o
 -11   4   8      867.85      829.63     41.38 o
 -10   4   8       66.89       57.23     11.95 o
  -9   4   8      286.78      274.77     18.64 o
  -8   4   8     1054.35     1030.55     26.81 o
  -7   4   8     9328.36     9336.95    107.31 o
  -6   4   8      934.29      963.83     17.10 o
  -5   4   8     9235.88     9287.94    116.40 o
  -4   4   8      337.43      348.41     10.48 o
  -3   4   8    18004.08    18274.97    206.52 o
  -2   4   8      547.76      551.17     14.17 o
  -1   4   8     8697.46     8265.46    102.94 o
   0   4   8       34.98       29.23      5.11 o
   1   4   8    26024.29    25148.15    262.54 o
   2   4   8      782.20      764.29     25.59 o
   3   4   8     5400.66     5474.42     83.46 o
   4   4   8      134.08      112.34     11.21 o
   5   4   8    16260.37    16233.54    179.45 o
   6   4   8        0.21        0.63      6.96 o
   7   4   8      343.95      317.10     21.44 o
   8   4   8        8.44       -9.67      9.23 o
   9   4   8       49.94       73.53     13.23 o
 -12   5   8        9.92       32.09     12.43 o
 -11   5   8      714.22      770.87     36.59 o
 -10   5   8      275.52      233.70     22.63 o
  -9   5   8     1950.54     2032.78     62.33 o
  -8   5   8        1.21        2.52      6.69 o
  -7   5   8     1284.22     1285.34     44.32 o
  -6   5   8     4825.40     4768.69     90.86 o
  -5   5   8     2895.22     2702.99     52.05 o
  -4   5   8     6223.18     6137.07     72.06 o
  -3   5   8     1023.61      929.16     25.37 o
  -2   5   8     8514.20     8154.18     81.99 o
  -1   5   8      111.59       82.84      6.83 o
   0   5   8    24430.93    24546.77    282.55 o
   1   5   8      690.74      715.65     24.22 o
   2   5   8     9074.31     9167.75    118.44 o
   3   5   8      279.66      236.40     14.87 o
   4   5   8     2769.02     2776.28     56.27 o
   5   5   8      835.00      857.17     30.61 o
   6   5   8     1505.38     1533.91     50.10 o
   7   5   8      339.37      335.22     22.26 o
   8   5   8       10.14        7.38      9.83 o
 -12   6   8     2093.81     2176.97     60.74 o
 -11   6   8      422.54      453.16     34.18 o
 -10   6   8     4311.36     4007.04     97.40 o
  -9   6   8      262.52      246.59     22.13 o
  -8   6   8     4748.79     4836.25     80.01 o
  -7   6   8     3138.30     3036.11     58.15 o
  -6   6   8     4896.72     4993.52     72.35 o
  -5   6   8     2564.21     2549.81     42.82 o
  -4   6   8    15869.87    15637.25    153.60 o
  -3   6   8     4447.28     4459.94     58.09 o
  -2   6   8        1.48        3.13      2.15 o
  -1   6   8     2574.04     2608.12     40.03 o
   0   6   8       10.73        3.64      5.02 o
   1   6   8     5866.24     5723.10     83.59 o
   2   6   8     1966.21     1932.31     43.16 o
   3   6   8      604.14      569.50     23.17 o
   4   6   8     4250.16     4283.35     73.82 o
   5   6   8     5639.03     5610.09    102.51 o
   6   6   8     3708.30     3638.20     94.79 o
   7   6   8       28.77        7.38     11.90 o
   8   6   8      944.47     1001.70     50.99 o
 -12   7   8        0.34       -4.18     15.97 o
 -11   7   8     6565.00     6514.30    132.90 o
 -10   7   8       18.15        8.69     11.47 o
  -9   7   8    16293.29    16047.01    217.93 o
  -8   7   8       63.53       59.39     11.44 o
  -7   7   8    15577.26    15392.29    250.54 o
  -6   7   8      155.23      149.08     10.60 o
  -5   7   8    14319.38    13896.15    173.95 o
  -4   7   8       83.29       84.14      7.93 o
  -3   7   8     4751.64     4700.05     68.25 o
  -2   7   8      155.17      167.88      9.34 o
  -1   7   8      526.32      524.43     16.77 o
   0   7   8      208.88      221.11     13.37 o
   1   7   8      156.70      164.84     12.06 o
   2   7   8       27.02       35.69      6.91 o
   3   7   8     1124.94     1082.75     32.52 o
   4   7   8      251.27      259.82     17.99 o
   5   7   8     3590.79     3626.05     92.67 o
   6   7   8      163.45      189.49     22.55 o
   7   7   8     1003.91     1032.79     50.21 o
   8   7   8      385.04      326.64     29.84 o
 -11   8   8      211.06      199.31     21.19 o
 -10   8   8     6134.90     6170.67    117.34 o
  -9   8   8      299.53      287.34     23.01 o
  -8   8   8    11231.56    11363.80    167.00 o
  -7   8   8       13.55        6.77      6.88 o
  -6   8   8     2612.19     2671.44     57.89 o
  -5   8   8        9.94       15.28      5.73 o
  -4   8   8     4515.12     4685.54     64.98 o
  -3   8   8      118.23      144.13     10.18 o
  -2   8   8        0.70       12.68      4.49 o
  -1   8   8     1318.72     1324.28     28.41 o
   0   8   8     3001.18     3081.43     55.28 o
   1   8   8       69.43       70.10      8.59 o
   2   8   8     1346.28     1373.22     41.92 o
   3   8   8      617.79      586.83     27.43 o
   4   8   8     4204.57     4034.87    110.71 o
   5   8   8      224.99      276.16     25.23 o
   6   8   8     4715.12     4708.28    114.72 o
   7   8   8       11.82       20.81     13.11 o
 -11   9   8     3825.75     3714.71     91.48 o
 -10   9   8       32.61       42.18     12.74 o
  -9   9   8     6327.71     6145.54    101.99 o
  -8   9   8        1.04        5.04      7.75 o
  -7   9   8     1962.74     1953.52     42.61 o
  -6   9   8     1806.75     1704.49     40.59 o
  -5   9   8     4130.60     4146.47     66.56 o
  -4   9   8      292.97      269.99     14.02 o
  -3   9   8       58.40       59.42      7.19 o
  -2   9   8     1147.08     1053.83     28.47 o
  -1   9   8      264.02      239.07     13.26 o
   0   9   8     3319.05     3384.99     58.75 o
   1   9   8      156.82      172.80     15.37 o
   2   9   8     1052.41     1025.96     45.33 o
   3   9   8     3331.97     3339.52     85.74 o
   4   9   8     2429.30     2541.56     81.55 o
   5   9   8     3464.61     3535.20     94.85 o
   6   9   8      277.38      289.30     28.03 o
 -10  10   8     1722.46     1622.51     58.91 o
  -9  10   8      952.97      945.34     41.68 o
  -8  10   8     1309.47     1283.20     49.95 o
  -7  10   8      637.48      610.27     25.98 o
  -6  10   8      122.18      131.99     13.16 o
  -5  10   8     1860.56     1818.08     43.06 o
  -4  10   8     1641.65     1701.04     41.14 o
  -3  10   8     2088.20     2095.66     46.28 o
  -2  10   8     2462.46     2435.80     57.59 o
  -1  10   8     3262.51     3147.86     70.25 o
   0  10   8       44.93       38.21      8.81 o
   1  10   8    10275.24    10263.32    149.44 o
   2  10   8     1269.30     1319.53     42.86 o
   3  10   8     3736.04     3767.30     93.84 o
   4  10   8      466.84      434.84     31.75 o
   5  10   8     3260.11     3400.60    124.89 o
   6  10   8      455.02      555.71     38.28 o
  -9  11   8       50.11       73.79     13.95 o
  -8  11   8       69.24       57.88     11.09 o
  -7  11   8      262.69      269.51     18.50 o
  -6  11   8     2712.86     2822.60     71.63 o
  -5  11   8       10.47       19.67      9.59 o
  -4  11   8     4846.14     4862.19     97.09 o
  -3  11   8        3.55        6.14      7.00 o
  -2  11   8     5569.00     5789.46     81.21 o
  -1  11   8      166.28      166.08     12.97 o
   0  11   8    10866.14    10891.68    134.72 o
   1  11   8      405.68      442.37     28.58 o
   2  11   8     6844.84     6849.72    133.80 o
   3  11   8      397.01      378.22     35.32 o
   4  11   8     2812.56     2860.12    115.35 o
   5  11   8       17.88        5.76     13.50 o
  -8  12   8      207.99      237.04     24.24 o
  -7  12   8     2343.06     2238.75     62.68 o
  -6  12   8      579.25      611.66     33.29 o
  -5  12   8     2584.28     2396.71     81.07 o
  -4  12   8      258.18      313.88     23.65 o
  -3  12   8     6182.63     5851.23    111.49 o
  -2  12   8      398.78      415.17     26.13 o
  -1  12   8     7917.62     7669.40    118.13 o
   0  12   8      110.96      140.91     14.47 o
   1  12   8    11130.90    10755.40    246.12 o
   2  12   8        0.66       15.12     13.78 o
   3  12   8      924.15      991.90     54.67 o
   4  12   8       43.63       54.68     14.59 o
  -6  13   8     1751.33     1671.85     49.11 o
  -5  13   8     1594.70     1550.95     50.26 o
  -4  13   8     1580.44     1701.44     57.12 o
  -3  13   8      795.82      787.33     37.87 o
  -2  13   8     2389.59     2547.59     68.05 o
  -1  13   8       92.90       81.07     13.07 o
   0  13   8     7020.82     7051.36    143.57 o
   1  13   8        7.35       23.08     14.99 o
   2  13   8     2082.53     2048.18     69.42 o
  -4  14   8     3272.82     3327.48     77.64 o
  -3  14   8     1180.35     1240.48     45.04 o
  -2  14   8        1.40      -19.68     13.12 o
  -1  14   8      142.44      154.97     20.01 o
   0  14   8       61.73       63.47     17.11 o
 -13   0   9      118.53      141.28     43.11 o
 -11   0   9      788.52      831.88     43.59 o
  -9   0   9     1137.16     1203.45     38.90 o
  -7   0   9    18784.46    18772.71    285.89 o
  -5   0   9    12279.80    12412.51    201.98 o
  -3   0   9    15196.06    14274.04    277.30 o
  -1   0   9    16115.42    15412.59    314.38 o
   1   0   9     7163.81     6976.86    117.37 o
   3   0   9       94.37      115.64     12.18 o
   5   0   9     4882.57     4949.64    152.58 o
   7   0   9      905.68      814.66     48.39 o
 -13   1   9      811.77      763.69     49.45 o
 -12   1   9     1283.74     1300.32     52.33 o
 -11   1   9     1867.27     1924.38     48.39 o
 -10   1   9       45.18       36.18      8.22 o
  -9   1   9      662.79      642.20     22.34 o
  -8   1   9     6945.81     7087.93    144.26 o
  -7   1   9      689.26      696.27     21.51 o
  -6   1   9    17344.17    17621.30    158.78 o
  -5   1   9     6339.82     6426.70     86.60 o
  -4   1   9    20482.01    20171.53    212.80 o
  -3   1   9      248.12      274.43     13.55 o
  -2   1   9    10838.84    10014.90     96.50 o
  -1   1   9      416.61      411.73     12.54 o
   0   1   9    22057.44    20919.58    206.11 o
   1   1   9     1054.67     1048.10     25.98 o
   2   1   9      232.30      225.28     12.53 o
   3   1   9     1283.91     1204.60     50.77 o
   4   1   9     2821.74     2700.50     53.35 o
   5   1   9      506.34      450.06     20.12 o
   6   1   9       48.79       42.90      8.23 o
   7   1   9       31.67       31.45      8.31 o
   8   1   9      539.59      524.97     28.44 o
 -13   2   9       18.72       19.18     10.52 o
 -12   2   9     5890.33     6112.47    128.68 o
 -11   2   9      516.59      490.08     31.24 o
 -10   2   9     3437.12     3469.33     59.55 o
  -9   2   9       85.38       99.26      9.79 o
  -8   2   9     1831.83     1948.58     37.11 o
  -7   2   9     8498.00     8338.85    141.64 o
  -6   2   9     3441.69     3580.63     43.09 o
  -5   2   9     7677.01     8020.62    121.21 o
  -4   2   9     1536.42     1458.77     32.66 o
  -3   2   9     7380.77     7262.59     92.71 o
  -2   2   9     2037.29     1895.08     33.53 o
  -1   2   9     7546.94     7330.87     79.06 o
   0   2   9      185.21      174.73      9.67 o
   1   2   9     6730.50     6495.23     84.43 o
   2   2   9     7394.16     7212.25    126.09 o
   3   2   9      621.38      597.55     22.76 o
   4   2   9     4274.12     4247.22     96.13 o
   5   2   9     2316.01     2271.52     63.38 o
   6   2   9     3262.47     3331.05     64.49 o
   7   2   9      616.83      587.89     26.55 o
   8   2   9      953.80      959.72     42.79 o
 -13   3   9     5634.14     5818.18    148.24 o
 -12   3   9       21.45       26.61     13.17 o
 -11   3   9     3300.69     3296.56    136.70 o
 -10   3   9      434.21      448.71     21.89 o
  -9   3   9     3428.42     3468.36     57.85 o
  -8   3   9      547.01      528.78     19.47 o
  -7   3   9     1593.68     1577.18     34.00 o
  -6   3   9      370.13      362.48     14.38 o
  -5   3   9     5327.57     5206.75     76.47 o
  -4   3   9     1189.39     1179.59     23.50 o
  -3   3   9     2921.11     2983.71     46.72 o
  -2   3   9      974.40      901.41     22.11 o
  -1   3   9       94.00       90.54      6.22 o
   0   3   9     1434.66     1314.24     28.12 o
   1   3   9     2953.29     2867.79     59.16 o
   2   3   9      886.13      852.14     28.36 o
   3   3   9     8566.72     8587.82    117.73 o
   4   3   9     1682.99     1653.64     40.74 o
   5   3   9    10796.52    10508.39    154.81 o
   6   3   9        6.65        9.19      8.30 o
   7   3   9     2541.11     2478.23     77.19 o
   8   3   9        5.77        2.77      9.14 o
 -13   4   9       34.99       34.22     13.00 o
 -12   4   9     4864.85     5064.30    104.71 o
 -11   4   9     1522.32     1477.63     56.51 o
 -10   4   9     1594.28     1637.78     49.93 o
  -9   4   9     1102.90     1150.02     32.75 o
  -8   4   9     1363.43     1314.84     36.70 o
  -7   4   9      221.90      192.26     11.50 o
  -6   4   9     1680.92     1666.34     34.19 o
  -5   4   9        1.64        2.22      5.41 o
  -4   4   9     1833.51     1858.30     32.19 o
  -3   4   9       79.09       78.84      6.75 o
  -2   4   9     8058.63     8155.35     85.12 o
  -1   4   9     1266.44     1316.88     26.32 o
   0   4   9     1050.23      985.51     23.00 o
   1   4   9       66.27       86.69      9.55 o
   2   4   9    11956.80    11820.14    146.35 o
   3   4   9      261.93      293.16     17.43 o
   4   4   9    11810.83    11653.61    179.42 o
   5   4   9       20.19       26.19      9.18 o
   6   4   9     5825.05     5754.64    100.15 o
   7   4   9        4.91      -10.57     10.03 o
   8   4   9     3060.28     3141.39     75.09 o
 -12   5   9      168.44      162.49     22.07 o
 -11   5   9     9777.67     9444.60    173.32 o
 -10   5   9        3.44        3.81     10.21 o
  -9   5   9    10369.25    10177.57    154.19 o
  -8   5   9      566.31      543.39     23.62 o
  -7   5   9      468.17      442.64     20.71 o
  -6   5   9     1415.35     1408.33     27.10 o
  -5   5   9     6759.89     6897.61     82.57 o
  -4   5   9     1968.37     1906.59     39.50 o
  -3   5   9      616.64      570.63     16.24 o
  -2   5   9     5191.29     5224.41     60.91 o
  -1   5   9      179.90      174.17      9.49 o
   0   5   9     3129.86     3031.27     55.87 o
   1   5   9       10.69       20.84      6.70 o
   2   5   9      176.02      172.70     13.01 o
   3   5   9      405.50      399.44     20.31 o
   4   5   9      948.78      983.37     36.30 o
   5   5   9     3991.92     4023.80     88.64 o
   6   5   9        1.87      -14.08     10.39 o
   7   5   9     1369.17     1369.71     58.44 o
   8   5   9      121.29       99.33     25.98 o
 -12   6   9     1781.10     1784.47     60.02 o
 -11   6   9      103.15       92.21     15.46 o
 -10   6   9     2336.52     2380.15     91.07 o
  -9   6   9        5.08       12.51      9.53 o
  -8   6   9      636.15      671.48     24.90 o
  -7   6   9     9264.23     8835.19    121.32 o
  -6   6   9     1396.41     1415.01     31.81 o
  -5   6   9    10421.72    10413.42    122.69 o
  -4   6   9     2321.61     2274.14     44.74 o
  -3   6   9     7918.58     8032.59     98.41 o
  -2   6   9     1561.43     1576.69     27.09 o
  -1   6   9     6850.50     6838.10     82.11 o
   0   6   9      871.17      913.37     28.51 o
   1   6   9     4193.38     3991.43     68.33 o
   2   6   9     6244.94     6293.76     94.10 o
   3   6   9      484.85      463.72     22.11 o
   4   6   9     2433.63     2391.69     54.03 o
   5   6   9      732.45      804.66     36.81 o
   6   6   9     2481.92     2409.28     77.13 o
   7   6   9      672.89      595.12     38.48 o
 -11   7   9       80.87      102.57     16.17 o
 -10   7   9       20.08       21.73     11.71 o
  -9   7   9      804.36      797.42     32.60 o
  -8   7   9     3654.34     3578.22     71.15 o
  -7   7   9      188.91      188.99     14.00 o
  -6   7   9    11402.96    11391.47    124.26 o
  -5   7   9     2076.88     2099.57     40.38 o
  -4   7   9    11866.31    11897.21    176.20 o
  -3   7   9       40.91       34.88      6.40 o
  -2   7   9     6916.36     6954.87     92.23 o
  -1   7   9     1761.69     1720.25     35.68 o
   0   7   9    13915.28    14159.77    235.49 o
   1   7   9     1063.25      983.94     30.91 o
   2   7   9      234.44      251.82     15.78 o
   3   7   9       50.06       46.97      9.47 o
   4   7   9     2093.98     2174.10     79.40 o
   5   7   9      547.84      570.21     35.84 o
   6   7   9        2.91       23.20     23.27 o
   7   7   9      253.75      299.92     29.55 o
 -11   8   9      455.66      397.13     28.27 o
 -10   8   9       14.06        9.07     11.80 o
  -9   8   9       33.78       48.50     15.60 o
  -8   8   9       16.34       24.52      8.15 o
  -7   8   9     8336.46     8047.73    133.63 o
  -6   8   9       21.17       38.56      7.61 o
  -5   8   9     9811.56     9780.53    111.58 o
  -4   8   9     2303.92     2208.84     42.10 o
  -3   8   9     9960.87    10133.60    113.50 o
  -2   8   9      253.79      210.32     12.15 o
  -1   8   9     7983.27     8127.83    104.46 o
   0   8   9      379.21      356.87     26.29 o
   1   8   9     6651.73     6993.70    123.42 o
   2   8   9      747.13      737.01     31.41 o
   3   8   9     1184.44     1203.14     41.72 o
   4   8   9      114.04      114.89     16.74 o
   5   8   9     3654.01     3664.95     97.44 o
   6   8   9       11.29       19.57     12.16 o
 -10   9   9      104.47       63.72     13.15 o
  -9   9   9     1119.76     1151.87     38.36 o
  -8   9   9     2670.59     2620.48     57.43 o
  -7   9   9     1048.74      997.54     35.31 o
  -6   9   9     5945.06     6076.88    111.19 o
  -5   9   9       20.63       35.15      7.54 o
  -4   9   9     9630.52     9814.97    112.87 o
  -3   9   9     1865.88     1758.40     41.90 o
  -2   9   9     3785.48     3908.66     66.86 o
  -1   9   9       83.63       67.68      9.05 o
   0   9   9     6411.87     6478.48    117.31 o
   1   9   9      165.17      173.19     15.50 o
   2   9   9     1763.02     1755.85     50.88 o
   3   9   9     1294.74     1309.87     72.74 o
   4   9   9     3037.18     3042.74     86.23 o
   5   9   9     2330.37     2397.85     78.65 o
   6   9   9        8.34       14.31     14.07 o
 -10  10   9     3451.25     3398.00     88.53 o
  -9  10   9       36.21       48.67     11.78 o
  -8  10   9     2046.41     2123.06     58.08 o
  -7  10   9     2850.38     2765.61     71.37 o
  -6  10   9     1600.34     1450.52     43.35 o
  -5  10   9      965.77      861.61     29.65 o
  -4  10   9     1353.60     1217.37     35.35 o
  -3  10   9     3043.06     2913.78     57.48 o
  -2  10   9     1214.32     1190.39     32.41 o
  -1  10   9     1757.52     1757.25     46.31 o
   0  10   9       48.21       42.99      9.25 o
   1  10   9     2137.70     2243.23     58.07 o
   2  10   9     1050.52     1040.32     45.54 o
   3  10   9      556.97      551.05     34.41 o
   4  10   9     4222.08     4384.18    108.61 o
   5  10   9      908.93      942.57     80.33 o
  -9  11   9     3678.91     3562.53     76.07 o
  -8  11   9       77.56       41.86     14.69 o
  -7  11   9      618.23      581.73     33.65 o
  -6  11   9        0.40        6.29      9.82 o
  -5  11   9     3195.30     3177.87     76.97 o
  -4  11   9       70.74       72.08     13.54 o
  -3  11   9       69.90       70.40      9.25 o
  -2  11   9      159.97      182.72     13.58 o
  -1  11   9      570.74      539.94     23.91 o
   0  11   9     1077.53     1129.06     40.91 o
   1  11   9      804.37      847.09     41.42 o
   2  11   9       12.35        2.15     13.97 o
   3  11   9     3904.19     3943.20    117.15 o
   4  11   9      286.90      303.69     28.42 o
  -7  12   9      920.53      888.42     45.11 o
  -6  12   9     1144.98     1175.70     46.72 o
  -5  12   9      987.49     1015.52     43.02 o
  -4  12   9     1645.92     1743.11     56.75 o
  -3  12   9      693.30      708.76     31.82 o
  -2  12   9      518.92      536.59     27.46 o
  -1  12   9      187.74      205.64     17.15 o
   0  12   9        0.86        6.03      9.04 o
   1  12   9        6.09        7.39     10.97 o
   2  12   9     2452.95     2640.35     92.43 o
   3  12   9      189.33      241.95     28.91 o
  -6  13   9     3045.75     2994.68     80.78 o
  -5  13   9     4035.96     3930.40     92.76 o
  -4  13   9     1782.43     1786.57     59.81 o
  -3  13   9        3.29       26.05     11.56 o
  -2  13   9     1827.21     1874.28     58.71 o
  -1  13   9       28.23       28.96      9.95 o
   0  13   9     1205.07     1219.97     62.04 o
   1  13   9      206.78      251.82     42.92 o
 -12   0  10     3977.65     3999.35    138.84 o
 -10   0  10     6953.09     7139.10    150.52 o
  -8   0  10      713.12      706.51     36.34 o
  -6   0  10     5793.65     5463.45    134.41 o
  -4   0  10      163.77      138.90     15.16 o
  -2   0  10      903.60      921.16     33.56 o
   0   0  10       25.43       45.33     12.71 o
   2   0  10     5739.55     5635.88    107.34 o
   4   0  10     4868.40     4978.37     94.13 o
   6   0  10     1466.70     1482.81     65.54 o
   8   0  10     3429.48     3462.60    112.41 o
 -13   1  10     3166.53     3356.96    140.80 o
 -12   1  10        0.24        9.40     10.29 o
 -11   1  10     4418.80     4411.58     89.08 o
 -10   1  10       83.71       91.27     11.24 o
  -9   1  10     4247.72     4373.04     67.78 o
  -8   1  10     1618.95     1579.79     36.01 o
  -7   1  10     1032.26     1029.33     27.40 o
  -6   1  10      200.19      196.74     12.74 o
  -5   1  10     6471.06     6399.62     88.67 o
  -4   1  10     1160.96     1153.39     31.50 o
  -3   1  10     4064.10     4125.02     59.72 o
  -2   1  10     1003.08      972.90     21.72 o
  -1   1  10        2.36        6.50      3.63 o
   0   1  10     1877.77     1788.57     37.76 o
   1   1  10     4720.43     4565.09     81.36 o
   2   1  10      239.27      219.37     12.59 o
   3   1  10     3088.64     2950.53     52.28 o
   4   1  10      886.66      831.31     29.46 o
   5   1  10     2733.82     2719.73     57.10 o
   6   1  10       86.04       77.27     10.79 o
   7   1  10      688.79      721.57     30.34 o
   8   1  10       99.73       91.37     15.40 o
 -13   2  10       18.75       27.85     12.62 o
 -12   2  10     1071.81     1049.24     48.61 o
 -11   2  10      596.66      592.60     30.08 o
 -10   2  10      584.59      609.46     25.90 o
  -9   2  10      687.47      705.26     24.06 o
  -8   2  10      877.16      950.54     30.42 o
  -7   2  10      228.78      222.44     14.45 o
  -6   2  10     5931.50     5990.64     84.63 o
  -5   2  10      469.73      495.43     19.43 o
  -4   2  10        0.55       11.87      5.88 o
  -3   2  10     1633.50     1575.69     42.08 o
  -2   2  10     1245.69     1279.52     29.53 o
  -1   2  10     4315.22     4372.13     51.29 o
   0   2  10       62.78       81.44      8.42 o
   1   2  10     3076.98     3033.58     57.99 o
   2   2  10     1310.82     1204.45     32.60 o
   3   2  10     1184.78     1183.27     33.97 o
   4   2  10     2614.08     2528.00     53.36 o
   5   2  10      319.80      355.64     19.98 o
   6   2  10     1234.57     1206.10     40.74 o
   7   2  10      342.39      289.37     22.00 o
   8   2  10     1269.73     1379.44     49.06 o
 -13   3  10      493.64      556.01     34.12 o
 -12   3  10      454.68      435.78     32.03 o
 -11   3  10      198.54      179.83     33.30 o
 -10   3  10       20.72       25.79      8.57 o
  -9   3  10      998.38      934.35     29.39 o
  -8   3  10     1180.52     1131.83     29.96 o
  -7   3  10     2009.34     2096.29     46.89 o
  -6   3  10      427.43      420.31     14.49 o
  -5   3  10     2822.59     2800.52     47.46 o
  -4   3  10     6103.19     5894.45     87.98 o
  -3   3  10      382.05      383.38     15.58 o
  -2   3  10     6059.18     6138.38     69.07 o
  -1   3  10        7.37        9.14      3.08 o
   0   3  10    10103.16     9797.98    121.03 o
   1   3  10       13.02       11.30      5.45 o
   2   3  10       66.41       50.66      9.85 o
   3   3  10      385.56      345.22     19.88 o
   4   3  10     3906.20     3858.34     68.90 o
   5   3  10     3077.29     3059.73     61.81 o
   6   3  10       43.02       51.48     10.12 o
   7   3  10      160.29      123.32     14.66 o
 -12   4  10       55.18       54.27     16.19 o
 -11   4  10      389.89      369.83     25.05 o
 -10   4  10      166.79      154.65     16.38 o
  -9   4  10     1797.27     1748.40     42.12 o
  -8   4  10        0.03        5.36      5.81 o
  -7   4  10     6949.90     6946.30    133.54 o
  -6   4  10      309.56      316.11     18.52 o
  -5   4  10     3109.74     3069.52     46.44 o
  -4   4  10       57.99       85.10      7.15 o
  -3   4  10     5801.94     5884.00     76.93 o
  -2   4  10      506.20      497.77     17.16 o
  -1   4  10    14057.66    13857.51    131.96 o
   0   4  10      555.61      566.00     19.34 o
   1   4  10     1933.74     1867.83     44.49 o
   2   4  10        8.22       16.13      7.58 o
   3   4  10     4279.33     4317.17     76.94 o
   4   4  10        0.58        6.47      9.64 o
   5   4  10     2316.23     2268.45     56.25 o
   6   4  10       72.08       94.91     14.19 o
   7   4  10      690.38      721.85     34.59 o
 -12   5  10     1663.67     1592.17     62.67 o
 -11   5  10      324.11      346.90     25.25 o
 -10   5  10       11.89       23.96      9.82 o
  -9   5  10       30.20       63.52      9.87 o
  -8   5  10     5376.31     5390.85     87.61 o
  -7   5  10      373.07      390.19     19.93 o
  -6   5  10     3345.53     3286.00     68.23 o
  -5   5  10     1116.22     1101.48     30.71 o
  -4   5  10     6946.12     6716.02     89.98 o
  -3   5  10        6.16        6.21      3.86 o
  -2   5  10     5973.97     5861.71     73.50 o
  -1   5  10       17.97       17.20      4.73 o
   0   5  10     7982.30     7935.84    114.55 o
   1   5  10      477.08      475.46     21.83 o
   2   5  10        3.34        1.20      6.29 o
   3   5  10      723.63      661.62     27.48 o
   4   5  10     4308.45     4365.17    104.55 o
   5   5  10      628.76      592.95     31.57 o
   6   5  10       50.40       24.66     12.22 o
   7   5  10      231.47      217.00     24.91 o
 -12   6  10     1552.68     1593.36     55.67 o
 -11   6  10       83.80       87.31     13.76 o
 -10   6  10     2111.90     2088.39     60.29 o
  -9   6  10     2387.72     2385.48     60.47 o
  -8   6  10      205.86      222.68     16.25 o
  -7   6  10     7123.35     6955.79    103.66 o
  -6   6  10     1244.74     1241.18     30.46 o
  -5   6  10     3241.36     3158.84     54.00 o
  -4   6  10       98.78      104.54     10.40 o
  -3   6  10     1245.82     1254.02     30.69 o
  -2   6  10      664.72      674.88     21.42 o
  -1   6  10     2839.98     2818.85     45.52 o
   0   6  10     1014.50     1021.40     31.91 o
   1   6  10      747.95      740.68     25.29 o
   2   6  10     2573.17     2601.41     55.97 o
   3   6  10      649.34      575.74     25.47 o
   4   6  10     1426.53     1453.02     42.75 o
   5   6  10      933.10      808.44     43.51 o
   6   6  10      597.43      547.32     37.17 o
   7   6  10      240.31      220.36     25.30 o
 -11   7  10     4191.70     4107.34    125.57 o
 -10   7  10      364.00      334.60     28.35 o
  -9   7  10     4075.06     4086.69     80.20 o
  -8   7  10      417.28      435.00     26.06 o
  -7   7  10     2836.50     2670.15     53.87 o
  -6   7  10        3.06       -0.22      6.39 o
  -5   7  10     8436.07     8426.21    100.64 o
  -4   7  10      791.61      839.98     27.51 o
  -3   7  10      978.54      929.89     31.23 o
  -2   7  10     2533.25     2525.84     44.77 o
  -1   7  10     1324.16     1251.34     30.90 o
   0   7  10     3348.03     3435.58     63.81 o
   1   7  10      108.68      103.94     11.14 o
   2   7  10       72.04       88.23     10.36 o
   3   7  10     1601.62     1635.85     74.19 o
   4   7  10      439.44      429.62     31.53 o
   5   7  10     2249.32     2326.14     76.63 o
   6   7  10        0.88      -21.69     14.46 o
 -11   8  10      231.70      253.40     25.34 o
 -10   8  10     2501.58     2576.68     64.41 o
  -9   8  10       97.40       75.21     11.72 o
  -8   8  10     1897.10     1853.78     50.78 o
  -7   8  10        8.97       18.53      7.32 o
  -6   8  10     8839.03     8414.71    102.75 o
  -5   8  10        9.53       18.66      7.14 o
  -4   8  10      111.66      107.58     10.25 o
  -3   8  10      154.66      189.43     12.69 o
  -2   8  10     3285.38     3310.33     62.35 o
  -1   8  10      670.79      727.86     25.81 o
   0   8  10      153.18      159.31     16.17 o
   1   8  10       26.11       38.48     10.51 o
   2   8  10     2600.66     2581.86     64.31 o
   3   8  10        5.57        2.69     11.21 o
   4   8  10     4412.94     4649.67    111.60 o
   5   8  10       21.17        7.85     12.02 o
   6   8  10     1811.57     1853.21     71.09 o
 -10   9  10       22.36       28.38      9.91 o
  -9   9  10     2667.32     2547.49     59.57 o
  -8   9  10       69.89       77.44     12.43 o
  -7   9  10      619.83      581.04     27.39 o
  -6   9  10       15.92       18.62      6.80 o
  -5   9  10     2776.92     2819.81     64.74 o
  -4   9  10      397.75      364.05     18.22 o
  -3   9  10     2246.20     2093.75     47.67 o
  -2   9  10      477.25      428.88     21.27 o
  -1   9  10     1563.74     1484.20     42.95 o
   0   9  10      618.48      592.76     33.72 o
   1   9  10     3085.27     3090.97     71.18 o
   2   9  10       82.62       56.46     10.92 o
   3   9  10     2040.40     2087.28     69.56 o
   4   9  10      344.82      297.39     30.57 o
   5   9  10     5414.48     5687.27    146.38 o
  -9  10  10       11.90        9.02     11.29 o
  -8  10  10      401.16      395.84     25.09 o
  -7  10  10     1721.35     1778.13     57.01 o
  -6  10  10      318.58      355.48     21.79 o
  -5  10  10     1288.30     1251.70     36.97 o
  -4  10  10      134.40      128.19     12.28 o
  -3  10  10     1998.09     2037.70     48.21 o
  -2  10  10     1095.15     1087.98     31.97 o
  -1  10  10     1971.17     1940.69     54.79 o
   0  10  10     1078.10     1062.94     40.21 o
   1  10  10      111.58      107.52     15.39 o
   2  10  10     1064.54     1096.04     48.63 o
   3  10  10     1367.36     1363.06     56.22 o
   4  10  10     2174.69     2124.68     74.34 o
  -8  11  10     2284.64     2257.42     70.27 o
  -7  11  10      193.29      158.35     21.02 o
  -6  11  10     2802.76     2816.37     73.38 o
  -5  11  10      252.92      249.91     19.10 o
  -4  11  10     2225.86     2275.29     67.08 o
  -3  11  10      422.22      393.97     21.25 o
  -2  11  10     4725.56     4702.04     75.01 o
  -1  11  10       19.94       -3.91      8.87 o
   0  11  10     4186.83     4404.23     91.00 o
   1  11  10     1152.37     1261.65     52.29 o
   2  11  10      383.88      409.13     35.85 o
   3  11  10      523.27      515.49     41.39 o
  -7  12  10     3059.80     2919.30     90.83 o
  -6  12  10        1.95       -0.80     16.41 o
  -5  12  10     1765.06     1771.95     70.44 o
  -4  12  10        4.20       13.76     13.28 o
  -3  12  10     2618.03     2483.30     62.86 o
  -2  12  10       68.84       70.51     13.46 o
  -1  12  10     7661.63     7672.98    121.61 o
   0  12  10       33.71       39.64     13.36 o
   1  12  10     2084.16     2065.99     81.58 o
   2  12  10       14.67       12.64     14.42 o
  -4  13  10     4664.58     4800.29    129.38 o
  -3  13  10       22.52       18.76     11.36 o
  -2  13  10     3900.01     3981.32     91.55 o
  -1  13  10       10.92       21.36     11.70 o
 -13   0  11     1373.05     1400.37    125.39 o
 -11   0  11       66.21       62.59     14.64 o
  -9   0  11     5769.84     5912.11    131.55 o
  -7   0  11    14622.32    14910.08    291.17 o
  -5   0  11    15765.82    15893.71    314.91 o
  -3   0  11    17993.07    18352.86    276.78 o
  -1   0  11    24603.57    24392.26    472.27 o
   1   0  11      784.92      749.03     39.31 o
   3   0  11     3321.42     3435.85    127.37 o
   5   0  11      232.98      169.46     19.62 o
   7   0  11      585.07      507.12     36.45 o
 -13   1  11     1599.93     1704.15     98.22 o
 -12   1  11     1184.35     1177.83     50.55 o
 -11   1  11     2137.91     2138.50     59.74 o
 -10   1  11     1155.98     1114.64     35.99 o
  -9   1  11     1115.58     1123.37     31.34 o
  -8   1  11    14394.96    14528.26    193.37 o
  -7   1  11        7.60        9.47      5.97 o
  -6   1  11     9328.92     9339.63    135.49 o
  -5   1  11     1047.25     1035.98     29.96 o
  -4   1  11    18745.63    17793.99    285.76 o
  -3   1  11      243.06      239.92     11.85 o
  -2   1  11    15947.20    15650.82    198.15 o
  -1   1  11      256.21      286.76     11.83 o
   0   1  11     8007.86     7540.56    105.69 o
   1   1  11      357.16      333.58     17.29 o
   2   1  11     1417.91     1334.51     35.97 o
   3   1  11     1402.55     1354.29     41.87 o
   4   1  11     2920.19     2780.35     54.56 o
   5   1  11      709.53      721.79     27.53 o
   6   1  11      830.50      945.65     34.66 o
   7   1  11      310.63      316.15     23.03 o
 -12   2  11     4138.81     4073.54    122.81 o
 -11   2  11        7.61       12.73      9.54 o
 -10   2  11     6933.03     7005.26    119.89 o
  -9   2  11     2135.38     2125.26     42.10 o
  -8   2  11      767.80      755.19     27.90 o
  -7   2  11     1154.20     1140.35     29.89 o
  -6   2  11     3568.95     3571.60     62.43 o
  -5   2  11     7183.37     6989.85    134.91 o
  -4   2  11      116.05      111.61      9.35 o
  -3   2  11     8689.50     8310.56    149.38 o
  -2   2  11        3.76        8.75      4.18 o
  -1   2  11     9575.75     9412.38     92.07 o
   0   2  11      778.24      741.62     24.69 o
   1   2  11      121.63      100.54      9.83 o
   2   2  11     3445.11     3441.87     62.16 o
   3   2  11     1617.68     1592.03     49.73 o
   4   2  11     4818.74     4865.79     81.47 o
   5   2  11        0.07        7.88      7.74 o
   6   2  11      796.41      818.12     32.34 o
   7   2  11      153.74      145.39     16.98 o
 -12   3  11        2.76       -3.97     11.58 o
 -11   3  11     8599.79     8524.35    166.61 o
 -10   3  11      224.38      234.06     17.60 o
  -9   3  11     1580.62     1591.43     43.46 o
  -8   3  11      126.27      128.53     12.25 o
  -7   3  11     1612.42     1609.40     41.63 o
  -6   3  11      871.61      893.17     29.93 o
  -5   3  11     4227.84     4189.58     73.74 o
  -4   3  11     2673.62     2680.49     47.36 o
  -3   3  11     2389.03     2454.17     44.98 o
  -2   3  11     3461.66     3463.99     47.51 o
  -1   3  11      284.83      305.66     14.58 o
   0   3  11      735.90      749.35     22.37 o
   1   3  11     6337.70     6177.92     87.36 o
   2   3  11      452.16      451.28     21.03 o
   3   3  11     7597.69     7748.06    115.98 o
   4   3  11      797.04      846.05     33.53 o
   5   3  11     6297.92     6506.73    100.92 o
   6   3  11       70.33       79.48     13.58 o
   7   3  11     3301.46     3357.33     79.27 o
 -12   4  11     6860.58     6806.14    144.28 o
 -11   4  11       45.18       21.62     12.31 o
 -10   4  11     6096.46     6013.34    122.67 o
  -9   4  11      395.37      382.28     21.79 o
  -8   4  11      392.11      423.87     21.78 o
  -7   4  11      331.01      355.16     19.43 o
  -6   4  11     5846.56     5896.29    123.30 o
  -5   4  11      478.00      433.13     19.40 o
  -4   4  11     2732.35     2658.24     46.86 o
  -3   4  11     1457.77     1463.76     31.44 o
  -2   4  11     3468.26     3475.16     53.49 o
  -1   4  11     1107.70     1059.34     26.57 o
   0   4  11    10487.62    10440.69    116.41 o
   1   4  11      529.84      512.83     21.53 o
   2   4  11     9615.35     9469.74    131.04 o
   3   4  11      117.34      137.77     14.18 o
   4   4  11     8791.66     8988.92    168.39 o
   5   4  11      187.41      167.83     16.10 o
   6   4  11     3037.08     3044.74     79.44 o
 -12   5  11       69.35       69.06     15.04 o
 -11   5  11     6369.44     6207.78    116.91 o
 -10   5  11        2.48       -3.87      9.47 o
  -9   5  11     4023.47     3806.25     82.91 o
  -8   5  11     1413.15     1460.31     41.97 o
  -7   5  11      841.74      881.71     31.42 o
  -6   5  11     1392.50     1486.02     33.72 o
  -5   5  11      388.07      378.59     18.54 o
  -4   5  11     2824.90     2669.08     55.68 o
  -3   5  11      618.43      602.38     22.82 o
  -2   5  11     4107.85     4160.09     60.36 o
  -1   5  11      488.77      472.70     17.15 o
   0   5  11     2346.27     2306.80     46.37 o
   1   5  11     4094.19     4082.62     77.43 o
   2   5  11      173.46      177.94     14.64 o
   3   5  11     3195.54     3335.91     68.61 o
   4   5  11      226.29      258.29     22.06 o
   5   5  11     2495.59     2636.92     71.25 o
   6   5  11      142.66      111.97     17.83 o
 -11   6  11        1.67       -5.21      9.90 o
 -10   6  11     1240.53     1215.48     41.62 o
  -9   6  11     1774.37     1776.81     54.23 o
  -8   6  11       13.78       12.73      8.25 o
  -7   6  11     2739.11     2752.16     55.41 o
  -6   6  11      572.42      629.27     28.42 o
  -5   6  11     4334.55     4402.45     71.67 o
  -4   6  11     2082.91     2052.07     45.13 o
  -3   6  11     6067.90     6029.23     86.62 o
  -2   6  11      511.34      471.39     18.73 o
  -1   6  11     7282.67     7186.34     90.94 o
   0   6  11     1688.84     1710.61     39.37 o
   1   6  11     1108.89     1154.26     47.22 o
   2   6  11     2584.16     2502.47     58.32 o
   3   6  11     3519.97     3564.77     71.84 o
   4   6  11     2096.51     2024.68     69.58 o
   5   6  11        0.79      -10.78     12.39 o
   6   6  11      324.84      280.28     27.81 o
 -11   7  11      124.69      110.99     21.16 o
 -10   7  11      162.29      159.41     16.57 o
  -9   7  11        9.45        6.36      8.91 o
  -8   7  11     8577.26     8554.07    170.59 o
  -7   7  11      402.09      377.80     19.94 o
  -6   7  11     6876.40     6805.88     89.17 o
  -5   7  11      396.53      323.61     16.50 o
  -4   7  11    16090.84    16180.60    206.05 o
  -3   7  11      199.03      146.46     12.43 o
  -2   7  11    16998.39    17165.10    173.21 o
  -1   7  11      174.71      153.41     11.42 o
   0   7  11     5544.74     5634.32     84.59 o
   1   7  11       87.93       97.39     11.56 o
   2   7  11      963.79      981.08     39.07 o
   3   7  11      167.53      185.87     18.21 o
   4   7  11     2162.96     2214.82     74.38 o
   5   7  11      254.37      263.28     26.08 o
 -10   8  11      248.87      264.79     20.62 o
  -9   8  11     5128.96     4916.80     86.37 o
  -8   8  11       83.70       85.57     12.50 o
  -7   8  11     7438.44     7384.86    111.15 o
  -6   8  11       52.19       42.91      9.29 o
  -5   8  11     9155.53     9133.32    110.45 o
  -4   8  11       36.21       33.23      8.03 o
  -3   8  11    13858.10    13823.35    149.87 o
  -2   8  11      534.37      474.72     23.52 o
  -1   8  11    14516.95    14613.27    201.84 o
   0   8  11       20.35       15.72      8.95 o
   1   8  11      258.85      255.78     20.00 o
   2   8  11      180.41      157.47     20.00 o
   3   8  11     2061.40     1934.32     67.94 o
   4   8  11      364.76      329.20     28.96 o
   5   8  11        1.05       -3.88     12.97 o
 -10   9  11      307.10      290.07     22.62 o
  -9   9  11     2534.27     2501.82     65.51 o
  -8   9  11     3984.95     4138.32     93.15 o
  -7   9  11     3147.77     3173.18     78.41 o
  -6   9  11     3876.91     3819.26     76.91 o
  -5   9  11     1521.22     1506.43     43.14 o
  -4   9  11     7601.48     7411.61    128.61 o
  -3   9  11      902.95      855.54     33.72 o
  -2   9  11     7906.05     8077.52    121.28 o
  -1   9  11     1091.83     1040.45     40.18 o
   0   9  11     1648.71     1706.53     53.13 o
   1   9  11      677.29      644.78     31.99 o
   2   9  11       87.42       60.10     16.22 o
   3   9  11     1569.87     1674.37     63.72 o
   4   9  11     2138.84     2202.40     76.55 o
  -9  10  11      361.72      342.21     24.74 o
  -8  10  11     1764.07     1717.01     58.14 o
  -7  10  11      514.94      491.90     30.34 o
  -6  10  11     3004.78     2935.69     90.36 o
  -5  10  11     1583.44     1495.23     41.91 o
  -4  10  11        0.45        0.14      7.68 o
  -3  10  11      448.44      429.62     22.44 o
  -2  10  11       16.19       19.03      8.65 o
  -1  10  11     2457.39     2531.31     66.20 o
   0  10  11      966.00      985.93     40.26 o
   1  10  11      350.03      297.82     22.69 o
   2  10  11     1061.73     1025.24     58.17 o
   3  10  11      140.93      114.61     18.90 o
  -7  11  11     1569.50     1500.21     62.78 o
  -6  11  11      238.61      252.14     22.57 o
  -5  11  11      535.00      622.53     27.41 o
  -4  11  11        0.71       -3.06      7.78 o
  -3  11  11      889.42      918.45     33.57 o
  -2  11  11       77.83       76.36     10.84 o
  -1  11  11      125.96      132.28     15.70 o
   0  11  11      253.59      259.63     21.45 o
   1  11  11     4412.49     4720.53    113.13 o
   2  11  11        3.40       -7.05     13.38 o
  -6  12  11     1407.57     1352.97     60.31 o
  -5  12  11      442.97      481.34     30.98 o
  -4  12  11      962.63     1040.14     44.91 o
  -3  12  11      860.92      852.83     37.87 o
  -2  12  11      181.30      195.39     16.85 o
  -1  12  11      495.72      502.85     29.85 o
   0  12  11     1199.30     1150.23     60.33 o
 -12   0  12     3909.15     3892.86    141.32 o
 -10   0  12     1526.87     1454.91     81.86 o
  -8   0  12       94.65       87.65     14.59 o
  -6   0  12      107.43      113.37     15.90 o
  -4   0  12    11594.96    11832.97    176.44 o
  -2   0  12     1341.12     1358.81     38.75 o
   0   0  12    10092.61    10455.12    194.19 o
   2   0  12     6656.25     6408.40    125.10 o
   4   0  12     7045.04     7286.05    160.22 o
   6   0  12      618.47      568.07     38.19 o
 -12   1  12      778.81      708.85     47.62 o
 -11   1  12     1454.60     1458.98     49.46 o
 -10   1  12      701.72      630.93     38.73 o
  -9   1  12       19.95       30.09      8.36 o
  -8   1  12     3486.64     3499.72     66.02 o
  -7   1  12      617.13      642.38     25.09 o
  -6   1  12     2044.86     1988.75     45.34 o
  -5   1  12     1014.94     1020.02     30.99 o
  -4   1  12       83.85       83.33      8.61 o
  -3   1  12     4372.75     4344.38     93.79 o
  -2   1  12     2196.32     2210.22     60.73 o
  -1   1  12     5618.32     5542.37     70.37 o
   0   1  12      620.98      604.55     25.50 o
   1   1  12    11169.09    11196.12    140.88 o
   2   1  12      511.38      529.96     26.67 o
   3   1  12     6899.57     6783.48     93.89 o
   4   1  12      140.79      114.45     11.57 o
   5   1  12     1622.14     1615.90     40.50 o
   6   1  12      432.04      448.05     21.87 o
 -12   2  12      533.87      577.27     36.49 o
 -11   2  12      243.21      213.49     19.70 o
 -10   2  12      462.57      488.13     28.18 o
  -9   2  12     7975.01     8037.29    117.09 o
  -8   2  12       42.55       38.68      9.76 o
  -7   2  12     3475.87     3363.91     72.52 o
  -6   2  12     2000.68     2006.10     45.50 o
  -5   2  12      877.87      847.63     27.82 o
  -4   2  12     2068.85     2081.23     42.25 o
  -3   2  12     2504.01     2600.08     50.55 o
  -2   2  12     1121.99     1161.98     29.16 o
  -1   2  12     3251.90     3246.84     50.31 o
   0   2  12     4804.90     4801.35     75.00 o
   1   2  12      236.32      229.31     15.62 o
   2   2  12     1914.83     1856.46     50.40 o
   3   2  12     1504.36     1592.01     40.13 o
   4   2  12     1569.82     1582.04     43.97 o
   5   2  12     1006.20      967.59     33.35 o
   6   2  12      616.43      635.33     27.75 o
 -12   3  12       16.49        7.45     12.15 o
 -11   3  12     1543.40     1578.95     60.19 o
 -10   3  12     3154.32     3117.12     61.56 o
  -9   3  12      111.51      103.13     12.85 o
  -8   3  12    13380.13    13041.64    165.61 o
  -7   3  12      722.43      681.23     27.56 o
  -6   3  12     2619.40     2676.31     92.60 o
  -5   3  12      229.06      217.15     15.37 o
  -4   3  12     2499.87     2455.78     59.78 o
  -3   3  12      348.65      346.14     20.66 o
  -2   3  12     6056.21     6079.59     81.72 o
  -1   3  12      429.39      438.06     18.13 o
   0   3  12        9.91       23.93      6.44 o
   1   3  12     1135.08     1135.66     31.58 o
   2   3  12       35.87       21.91      7.53 o
   3   3  12      108.63       89.74     11.01 o
   4   3  12        3.33      -10.29      8.78 o
   5   3  12       22.68       23.69      9.72 o
   6   3  12     1062.62     1083.60     47.38 o
 -12   4  12      337.02      279.41     27.25 o
 -11   4  12      711.83      650.14     39.38 o
 -10   4  12      149.31      158.91     14.96 o
  -9   4  12    15043.26    14902.55    286.08 o
  -8   4  12       92.05       69.24     10.81 o
  -7   4  12     7245.59     7093.73    140.34 o
  -6   4  12      347.78      309.62     17.46 o
  -5   4  12     5736.55     5647.82     90.90 o
  -4   4  12      382.44      391.25     22.50 o
  -3   4  12     3382.10     3423.99     76.71 o
  -2   4  12      872.88      855.34     25.10 o
  -1   4  12     5617.65     5636.79     76.90 o
   0   4  12        4.13        7.01      6.03 o
   1   4  12      403.86      406.87     20.06 o
   2   4  12        6.05        8.05      7.34 o
   3   4  12      213.40      222.16     16.45 o
   4   4  12       16.20       12.72     13.01 o
   5   4  12     2343.21     2322.65     68.18 o
   6   4  12       29.05       32.29     13.85 o
 -11   5  12      383.38      349.81     25.96 o
 -10   5  12     3187.09     3221.21     71.19 o
  -9   5  12        0.48       -3.80      7.74 o
  -8   5  12     9211.28     9114.31    130.32 o
  -7   5  12       12.90        7.81      7.10 o
  -6   5  12     7966.38     7779.52    106.39 o
  -5   5  12      244.44      219.82     16.12 o
  -4   5  12     6449.79     6310.99     98.37 o
  -3   5  12     1445.87     1363.80     36.64 o
  -2   5  12     5275.60     5258.82     80.79 o
  -1   5  12     1078.43     1069.15     26.22 o
   0   5  12       46.94       45.66      7.98 o
   1   5  12     2045.97     2051.58     43.57 o
   2   5  12      247.41      234.49     16.10 o
   3   5  12     1144.96     1177.67     40.05 o
   4   5  12      527.28      570.89     28.78 o
   5   5  12      249.16      285.71     23.87 o
 -11   6  12      329.36      293.26     24.22 o
 -10   6  12      337.60      341.09     22.66 o
  -9   6  12     3539.09     3519.42     81.21 o
  -8   6  12       16.78        8.99      8.17 o
  -7   6  12     1567.54     1533.29     41.21 o
  -6   6  12        6.10        4.42      7.16 o
  -5   6  12     2608.70     2623.96     54.23 o
  -4   6  12     2865.27     2745.08     59.58 o
  -3   6  12     1661.23     1740.20     42.47 o
  -2   6  12      289.03      280.35     19.43 o
  -1   6  12     4054.14     4054.94     72.59 o
   0   6  12     4578.28     4700.86     77.29 o
   1   6  12      152.17      129.06     12.34 o
   2   6  12     5092.77     5290.75     92.50 o
   3   6  12     1429.36     1394.70     44.20 o
   4   6  12     2529.71     2513.44    143.53 o
   5   6  12     1319.28     1355.81     69.66 o
 -10   7  12      145.62      144.30     16.23 o
  -9   7  12      199.20      203.53     17.63 o
  -8   7  12      616.78      591.92     26.10 o
  -7   7  12      357.52      358.23     19.83 o
  -6   7  12     1129.94     1058.27     33.95 o
  -5   7  12      300.89      284.33     16.03 o
  -4   7  12      330.94      356.36     24.67 o
  -3   7  12     1198.44     1182.57     35.05 o
  -2   7  12      464.08      474.16     22.18 o
  -1   7  12     1787.99     1881.76     45.96 o
   0   7  12      165.49      188.83     14.79 o
   1   7  12     4715.55     4997.55    133.66 o
   2   7  12       55.40       37.30      9.76 o
   3   7  12     3818.47     3979.51    102.95 o
   4   7  12       91.46       73.23     22.72 o
 -10   8  12      472.57      453.23     25.60 o
  -9   8  12       60.71       70.58     12.97 o
  -8   8  12        6.89       -4.88      9.40 o
  -7   8  12      412.59      426.39     22.34 o
  -6   8  12      848.16      770.33     29.34 o
  -5   8  12       22.67       15.42      7.42 o
  -4   8  12     3699.77     3671.43     67.77 o
  -3   8  12       52.01       44.62      8.92 o
  -2   8  12     2602.26     2538.54     56.84 o
  -1   8  12      280.59      323.47     23.77 o
   0   8  12    10002.64    10136.43    143.23 o
   1   8  12      224.75      242.03     20.95 o
   2   8  12     3392.51     3583.05     83.54 o
   3   8  12       54.10       44.88     19.34 o
   4   8  12     2427.71     2533.41     83.30 o
  -9   9  12      252.87      220.28     21.90 o
  -8   9  12     2976.54     2738.58     75.14 o
  -7   9  12     1614.36     1619.21     55.35 o
  -6   9  12     1312.95     1249.83     42.69 o
  -5   9  12      140.15      180.36     15.18 o
  -4   9  12     1322.53     1272.48     38.70 o
  -3   9  12     1976.92     1973.25     58.73 o
  -2   9  12     1189.69     1145.24     40.13 o
  -1   9  12     2728.04     2740.86     70.63 o
   0   9  12      448.45      427.11     27.54 o
   1   9  12     9015.74     9137.80    227.89 o
   2   9  12      284.78      305.51     27.74 o
   3   9  12     2684.50     2728.73     85.48 o
  -8  10  12       56.07       45.85     12.88 o
  -7  10  12     1289.40     1258.80     49.42 o
  -6  10  12      950.84      954.26     42.62 o
  -5  10  12     2684.03     2714.67     59.80 o
  -4  10  12      996.35      938.42     33.99 o
  -3  10  12     3321.77     3329.04     78.35 o
  -2  10  12       30.27       26.93      8.69 o
  -1  10  12     1668.00     1691.31     54.90 o
   0  10  12     1245.04     1262.86     47.57 o
   1  10  12      101.57       69.32     15.94 o
   2  10  12     2197.59     2291.65     90.40 o
  -6  11  12     2597.15     2552.98     81.96 o
  -5  11  12      382.70      370.96     21.99 o
  -4  11  12     3292.37     3339.17     69.35 o
  -3  11  12        2.31       -2.02      8.74 o
  -2  11  12     2590.76     2743.60     78.51 o
  -1  11  12        0.82      -15.01     10.01 o
   0  11  12      503.66      498.49     34.67 o
 -11   0  13      394.44      316.60     55.37 o
  -9   0  13     2985.71     3084.67    118.62 o
  -7   0  13     1643.26     1777.49     74.51 o
  -5   0  13     5985.95     5881.42    128.92 o
  -3   0  13     4686.46     4718.87     93.30 o
  -1   0  13     3131.99     3070.64     77.35 o
   1   0  13       48.46       41.26     13.49 o
   3   0  13      728.87      849.76     43.97 o
   5   0  13     1754.01     1643.01     63.33 o
 -12   1  13       28.02       15.25     14.20 o
 -11   1  13       69.24       77.60     13.63 o
 -10   1  13     5046.90     5181.68    101.95 o
  -9   1  13       18.97       16.56      8.78 o
  -8   1  13     5700.74     5625.07    108.23 o
  -7   1  13      485.37      483.14     22.53 o
  -6   1  13     5485.10     5452.54     97.89 o
  -5   1  13     1172.21     1091.34     30.88 o
  -4   1  13     5063.29     5195.01     70.76 o
  -3   1  13       49.42       30.79      5.87 o
  -2   1  13    12599.00    12735.32    142.19 o
  -1   1  13        2.10        9.01      6.48 o
   0   1  13      432.09      404.25     20.55 o
   1   1  13      680.90      665.78     28.83 o
   2   1  13     1923.84     1850.84     46.80 o
   3   1  13      402.69      399.06     22.16 o
   4   1  13      162.43      187.46     15.28 o
   5   1  13      128.71      142.67     13.96 o
 -12   2  13     1310.56     1327.64     56.78 o
 -11   2  13        8.69        4.66     10.13 o
 -10   2  13     1108.55     1159.01     51.67 o
  -9   2  13     4051.06     4283.08     89.49 o
  -8   2  13     1344.37     1361.32     45.65 o
  -7   2  13     1199.51     1147.14     40.87 o
  -6   2  13        2.49       -0.66      8.07 o
  -5   2  13     1196.67     1171.62     32.08 o
  -4   2  13     1356.59     1376.63     34.87 o
  -3   2  13     4871.66     4769.29     80.69 o
  -2   2  13     1415.99     1383.16     36.38 o
  -1   2  13     2094.30     2075.76     43.56 o
   0   2  13     1189.42     1190.20     35.01 o
   1   2  13       49.53       33.74      8.61 o
   2   2  13     1695.25     1693.04     44.33 o
   3   2  13      121.52      146.26     14.12 o
   4   2  13     1553.51     1563.13     45.07 o
   5   2  13      921.59      883.19     32.65 o
 -11   3  13     2721.77     2808.83     84.00 o
 -10   3  13      471.47      495.33     26.47 o
  -9   3  13     1293.28     1196.44     39.48 o
  -8   3  13      137.54      146.36     16.02 o
  -7   3  13     1911.41     1864.73     53.96 o
  -6   3  13      116.30      132.06     13.31 o
  -5   3  13     1758.63     1727.24     45.56 o
  -4   3  13      200.96      193.32     14.98 o
  -3   3  13       19.97       17.21      5.97 o
  -2   3  13      903.84      862.31     26.58 o
  -1   3  13     2233.70     2284.67     45.42 o
   0   3  13        3.13       -2.86      7.04 o
   1   3  13     3754.42     3799.21     68.55 o
   2   3  13      116.22      100.21     10.48 o
   3   3  13     2815.57     2929.29     58.55 o
   4   3  13      155.23      100.72     12.19 o
   5   3  13      724.56      814.37     33.70 o
 -11   4  13        1.99        9.68     12.92 o
 -10   4  13     1605.80     1602.04     44.02 o
  -9   4  13      204.74      213.13     18.10 o
  -8   4  13      414.75      382.07     22.08 o
  -7   4  13      281.85      270.86     20.74 o
  -6   4  13      196.27      167.34     15.15 o
  -5   4  13        2.16       12.42      7.29 o
  -4   4  13     5860.97     5738.78     94.00 o
  -3   4  13        6.22       -2.86      7.17 o
  -2   4  13      809.33      815.84     28.63 o
  -1   4  13        0.92        0.21      6.49 o
   0   4  13     6153.12     6134.05     80.74 o
   1   4  13      103.80       94.90      9.42 o
   2   4  13     3676.99     3761.36     70.23 o
   3   4  13      168.26      143.67     14.40 o
   4   4  13     2027.35     2111.77     53.68 o
   5   4  13       17.40       20.65     10.54 o
 -11   5  13     1519.01     1510.65     61.63 o
 -10   5  13       37.66       48.53     12.33 o
  -9   5  13      104.73      104.90     13.12 o
  -8   5  13      440.00      380.71     22.53 o
  -7   5  13     2108.15     2020.21     48.43 o
  -6   5  13       96.63      125.20     13.67 o
  -5   5  13     2141.86     2080.39     52.21 o
  -4   5  13       91.02      112.76     12.98 o
  -3   5  13      144.96      131.95     12.26 o
  -2   5  13      255.01      224.80     15.64 o
  -1   5  13      838.37      832.92     32.70 o
   0   5  13        0.38       -6.11      9.92 o
   1   5  13     4337.99     4455.03     71.18 o
   2   5  13      281.43      272.43     17.82 o
   3   5  13     5306.14     5473.46     90.70 o
   4   5  13       46.49       42.93     14.59 o
 -10   6  13      413.80      415.58     25.49 o
  -9   6  13      944.14      979.38     41.24 o
  -8   6  13      152.08      129.91     13.07 o
  -7   6  13      306.73      304.70     18.68 o
  -6   6  13        1.60       -8.34      8.13 o
  -5   6  13     1416.36     1411.04     55.04 o
  -4   6  13     4910.83     4751.91     85.26 o
  -3   6  13     3813.87     3800.11     71.21 o
  -2   6  13     1760.64     1688.51     43.66 o
  -1   6  13     2022.39     1980.62     44.72 o
   0   6  13     3933.17     4202.75     74.79 o
   1   6  13       75.30       57.63     11.24 o
   2   6  13     1704.45     1635.79     48.88 o
   3   6  13      226.93      276.27     21.27 o
   4   6  13     1797.44     1822.22    106.03 o
 -10   7  13     1821.85     1791.81     50.46 o
  -9   7  13      403.37      365.92     24.08 o
  -8   7  13     2454.84     2430.63     56.24 o
  -7   7  13        1.55        5.65      7.75 o
  -6   7  13     3576.35     3400.50     66.51 o
  -5   7  13      119.92      134.98     13.94 o
  -4   7  13     3673.10     3732.84     74.62 o
  -3   7  13      108.84      111.29     11.94 o
  -2   7  13     8575.02     8545.58    117.74 o
  -1   7  13      458.51      434.82     24.52 o
   0   7  13      623.60      603.16     26.24 o
   1   7  13       41.24       34.77     10.13 o
   2   7  13     1772.75     1879.50     59.43 o
   3   7  13      175.23      183.28     25.32 o
  -9   8  13     5697.42     5604.53    103.89 o
  -8   8  13      187.58      159.94     16.22 o
  -7   8  13     3337.73     3181.63     65.81 o
  -6   8  13      102.52      109.96     12.30 o
  -5   8  13     4261.50     4487.47     99.30 o
  -4   8  13      271.18      277.72     19.48 o
  -3   8  13     5154.52     5044.07    108.89 o
  -2   8  13        0.24       -3.87      8.98 o
  -1   8  13     3726.88     3803.52     86.85 o
   0   8  13      290.43      265.50     23.16 o
   1   8  13        3.50       10.34     12.79 o
   2   8  13        2.03      -20.50     13.66 o
  -8   9  13     4277.69     4256.59     98.25 o
  -7   9  13      225.09      285.56     24.24 o
  -6   9  13     2794.00     2814.32     67.97 o
  -5   9  13        0.26        1.90      9.12 o
  -4   9  13     3092.12     3047.50     68.92 o
  -3   9  13       36.13       18.71     10.58 o
  -2   9  13     5257.17     5149.95     96.03 o
  -1   9  13      261.52      225.97     21.14 o
   0   9  13      131.42      156.94     18.09 o
   1   9  13      543.07      563.13     33.66 o
  -7  10  13      522.90      570.31     34.46 o
  -6  10  13      561.36      531.89     29.20 o
  -5  10  13     1618.80     1531.98     49.86 o
  -4  10  13      365.48      391.68     24.10 o
  -3  10  13     1616.45     1674.96     75.08 o
  -2  10  13       51.83       30.03     14.12 o
  -1  10  13       92.92       60.20     12.57 o
   0  10  13     1595.05     1557.96     54.94 o
  -4  11  13      390.57      426.93     24.43 o
  -3  11  13      386.67      365.18     22.44 o
 -10   0  14      336.23      371.30     42.03 o
  -8   0  14      580.00      563.09     87.60 o
  -6   0  14     1161.72     1076.57     49.58 o
  -4   0  14     5042.47     5258.27    103.69 o
  -2   0  14     2652.58     2637.07     82.71 o
   0   0  14    11992.27    12284.77    252.28 o
   2   0  14    12347.54    12467.05    274.44 o
   4   0  14     2686.55     2673.70     83.58 o
 -11   1  14     1438.52     1475.64     59.82 o
 -10   1  14     2145.20     2284.64     74.49 o
  -9   1  14       10.53       -0.02      9.71 o
  -8   1  14      598.26      554.60     29.28 o
  -7   1  14       75.00       48.59      9.83 o
  -6   1  14     3193.02     3151.21     72.39 o
  -5   1  14    10365.75    10258.49    126.83 o
  -4   1  14     2071.63     2128.05     58.32 o
  -3   1  14     3324.22     3383.86     60.53 o
  -2   1  14      256.42      233.83     15.76 o
  -1   1  14    11408.18    11327.15    134.00 o
   0   1  14      321.23      386.47     20.25 o
   1   1  14     9539.41     9531.22    137.84 o
   2   1  14      901.91      882.11     35.76 o
   3   1  14     5450.52     5515.39    104.78 o
   4   1  14       44.18       39.65     10.59 o
 -11   2  14     1175.00     1283.41     51.03 o
 -10   2  14       21.50       29.36     11.49 o
  -9   2  14     4766.63     5064.64    101.18 o
  -8   2  14       64.98       53.91     11.30 o
  -7   2  14     6539.45     6737.80    130.51 o
  -6   2  14     1572.41     1621.36     48.99 o
  -5   2  14     6687.20     6616.46    109.21 o
  -4   2  14      766.60      759.04     26.51 o
  -3   2  14     2578.85     2554.08     51.65 o
  -2   2  14      665.70      664.77     23.85 o
  -1   2  14      108.47       95.44     11.06 o
   0   2  14     4945.60     4932.84     76.96 o
   1   2  14      112.57      145.20     14.68 o
   2   2  14     3066.01     3153.27     65.26 o
   3   2  14       81.75       92.38     12.05 o
   4   2  14      732.25      821.30     33.64 o
 -11   3  14      191.65      168.87     18.90 o
 -10   3  14    10109.12    10668.31    168.25 o
  -9   3  14       48.31       42.99     11.98 o
  -8   3  14    10712.67    10721.19    164.77 o
  -7   3  14      271.72      196.52     18.10 o
  -6   3  14    10622.04    10562.96    145.88 o
  -5   3  14        3.13        8.46      7.88 o
  -4   3  14     1856.25     1850.97     48.70 o
  -3   3  14      794.36      775.14     30.54 o
  -2   3  14     1832.27     1882.45     41.63 o
  -1   3  14      380.71      397.80     20.69 o
   0   3  14       20.67       23.91      7.38 o
   1   3  14      460.01      450.57     21.23 o
   2   3  14      960.63      967.08     34.59 o
   3   3  14      510.54      503.27     25.64 o
   4   3  14     1969.12     1942.54     52.58 o
 -11   4  14     4576.47     4610.10    101.87 o
 -10   4  14      172.16      187.04     20.12 o
  -9   4  14     8795.55     8813.98    146.92 o
  -8   4  14        1.13       -7.06     10.77 o
  -7   4  14     8964.08     8491.29    127.92 o
  -6   4  14      176.22      135.29     14.09 o
  -5   4  14     7719.61     7842.97    119.01 o
  -4   4  14       18.54       13.67      7.90 o
  -3   4  14     5652.80     5729.85     96.10 o
  -2   4  14       99.48       86.95     10.30 o
  -1   4  14       77.20       60.06     10.51 o
   0   4  14      375.29      385.79     19.45 o
   1   4  14       96.11       79.78      9.60 o
   2   4  14        9.02        7.47      8.31 o
   3   4  14      371.15      394.09     22.98 o
 -10   5  14     7702.15     7827.65    138.06 o
  -9   5  14      239.70      221.10     24.41 o
  -8   5  14     5758.18     5597.40    119.12 o
  -7   5  14       63.17       55.78     10.29 o
  -6   5  14     9265.93     9172.00    134.52 o
  -5   5  14      868.36      864.34     34.16 o
  -4   5  14     6960.84     6835.67    137.71 o
  -3   5  14       61.01       52.40     10.01 o
  -2   5  14     3673.37     3539.18     67.58 o
  -1   5  14     1052.94     1123.58     39.56 o
   0   5  14      453.58      408.03     23.91 o
   1   5  14     1184.08     1180.38     35.94 o
   2   5  14      642.44      669.49     31.83 o
   3   5  14      655.73      641.28     29.17 o
 -10   6  14      156.79      160.83     19.00 o
  -9   6  14     3303.70     3441.98     71.61 o
  -8   6  14      839.68      837.07     32.20 o
  -7   6  14     1807.55     1865.51     52.58 o
  -6   6  14      491.86      510.37     26.75 o
  -5   6  14     1984.47     2072.36     54.55 o
  -4   6  14     3643.85     3498.86     73.09 o
  -3   6  14     2697.11     2714.34     63.10 o
  -2   6  14     1644.17     1636.50     44.65 o
  -1   6  14        1.20       -4.28      9.80 o
   0   6  14     4358.91     4543.17     76.28 o
   1   6  14       81.08       65.31     12.25 o
   2   6  14     4809.72     5195.48    146.68 o
   3   6  14      111.10      129.17     20.91 o
  -9   7  14       60.55       48.03     11.04 o
  -8   7  14       88.57       72.86      9.75 o
  -7   7  14      420.53      357.65     21.42 o
  -6   7  14        6.00       20.32      9.05 o
  -5   7  14     3722.50     3874.06     79.13 o
  -4   7  14       31.26       23.90      9.02 o
  -3   7  14      987.91     1004.48     37.19 o
  -2   7  14       57.48       53.58      9.59 o
  -1   7  14     6261.05     6620.30    110.73 o
   0   7  14       71.82       73.99     12.57 o
   1   7  14     7762.91     8206.83    143.56 o
   2   7  14      825.15      816.80     39.92 o
  -8   8  14       21.49       12.34     10.55 o
  -7   8  14      306.24      269.87     18.95 o
  -6   8  14     2089.63     2136.32     64.34 o
  -5   8  14      802.70      815.62     38.80 o
  -4   8  14     2937.54     2966.18     76.49 o
  -3   8  14       45.29       30.28     12.60 o
  -2   8  14     1938.20     1947.62     55.55 o
  -1   8  14      112.32       74.60     14.43 o
   0   8  14     7585.66     7700.02    139.50 o
   1   8  14        0.44       14.60     14.30 o
  -7   9  14       88.26       75.22     13.60 o
  -6   9  14     1928.14     1890.75     56.26 o
  -5   9  14     3488.15     3551.29    109.91 o
  -4   9  14     2186.09     2312.95     67.90 o
  -3   9  14     1160.33     1197.73     47.92 o
  -2   9  14     1181.38     1197.29     48.21 o
  -1   9  14     5068.98     5104.34    108.27 o
   0   9  14      284.89      261.16     23.58 o
  -4  10  14       46.73       14.65      9.63 o
  -3  10  14     2837.41     2798.02     81.36 o
 -11   0  15     2119.02     2122.97    202.73 o
  -9   0  15     3295.68     3308.98    131.17 o
  -7   0  15     1959.56     1982.67     95.19 o
  -5   0  15     2166.41     2178.97     74.89 o
  -3   0  15     1047.59     1043.35     57.54 o
  -1   0  15     4396.24     4412.66    103.57 o
   1   0  15        4.76       32.59     13.81 o
   3   0  15     2392.36     2284.27     88.33 o
 -11   1  15      167.64      187.96     23.55 o
 -10   1  15     6291.51     6612.87    142.08 o
  -9   1  15        8.73       -0.23     12.49 o
  -8   1  15     2080.89     2137.31     71.38 o
  -7   1  15      140.81      117.32     14.28 o
  -6   1  15     2029.83     2096.03     53.11 o
  -5   1  15     1733.93     1725.07     47.34 o
  -4   1  15     1488.60     1466.39     42.84 o
  -3   1  15     2067.38     2136.40     53.23 o
  -2   1  15      372.40      345.41     19.69 o
  -1   1  15      729.40      746.62     28.05 o
   0   1  15        3.43       -9.75      8.41 o
   1   1  15      137.09      113.49     13.20 o
   2   1  15       13.98       17.93     11.07 o
   3   1  15      501.53      532.90     29.75 o
 -10   2  15      270.40      286.24     27.25 o
  -9   2  15     1313.63     1211.71     46.21 o
  -8   2  15        0.35      -15.76     10.50 o
  -7   2  15     1546.85     1557.60     46.75 o
  -6   2  15     2480.42     2489.23     62.39 o
  -5   2  15       56.12       68.64     11.52 o
  -4   2  15     2982.88     2931.54     64.24 o
  -3   2  15      151.04      149.49     16.08 o
  -2   2  15     2454.90     2555.50     55.71 o
  -1   2  15       73.32       75.26     10.66 o
   0   2  15      416.76      443.11     22.12 o
   1   2  15      281.39      290.54     20.20 o
   2   2  15      848.22      927.75     37.63 o
   3   2  15      738.79      721.81     31.99 o
 -10   3  15     1478.54     1717.32     57.52 o
  -9   3  15      177.76      180.14     18.84 o
  -8   3  15      241.20      255.47     21.79 o
  -7   3  15      194.24      209.44     28.76 o
  -6   3  15      616.51      636.00     29.76 o
  -5   3  15     6675.84     6604.70    107.78 o
  -4   3  15      475.44      416.32     23.43 o
  -3   3  15     1420.59     1397.66     54.25 o
  -2   3  15      390.48      404.76     26.88 o
  -1   3  15     4071.71     4076.98     82.61 o
   0   3  15       35.41       19.97      8.27 o
   1   3  15     1860.42     1898.49     49.81 o
   2   3  15      227.49      227.32     17.93 o
   3   3  15      803.69      766.89     32.83 o
 -10   4  15      397.00      385.66     28.60 o
  -9   4  15       54.61       44.64     12.23 o
  -8   4  15       15.32        7.03      9.94 o
  -7   4  15      261.57      208.60     18.12 o
  -6   4  15     6630.91     6787.29    113.92 o
  -5   4  15       84.73       95.30     17.37 o
  -4   4  15     3452.47     3425.73     72.92 o
  -3   4  15      195.43      149.03     15.48 o
  -2   4  15     4515.71     4606.47     80.64 o
  -1   4  15        6.26        5.42      9.19 o
   0   4  15     4715.90     4916.57    122.38 o
   1   4  15        0.82      -14.61      9.74 o
   2   4  15     3605.24     3765.49     82.22 o
  -9   5  15        0.09       11.08     10.66 o
  -8   5  15       16.82       18.69      8.98 o
  -7   5  15      176.67      192.28     17.71 o
  -6   5  15      110.57      117.15     16.82 o
  -5   5  15     6177.59     6352.75    111.73 o
  -4   5  15       26.60       33.49     11.47 o
  -3   5  15     3482.89     3539.35     83.74 o
  -2   5  15       51.97       32.30      9.91 o
  -1   5  15     6943.38     7124.14    146.83 o
   0   5  15       21.64       23.81     11.29 o
   1   5  15     2096.43     2179.60     54.74 o
   2   5  15        0.49       -3.97      8.46 o
  -9   6  15     1399.15     1327.70     46.64 o
  -8   6  15       59.14       57.02     10.96 o
  -7   6  15      258.61      270.10     20.50 o
  -6   6  15     3134.15     3116.87     71.29 o
  -5   6  15      374.23      359.96     23.31 o
  -4   6  15     1282.66     1293.62     43.44 o
  -3   6  15      230.43      208.15     17.91 o
  -2   6  15     2848.36     2933.08     63.62 o
  -1   6  15      886.12     1004.72     39.18 o
   0   6  15     2196.34     2333.72     57.02 o
   1   6  15       20.57       16.17      9.53 o
  -8   7  15     1090.34     1045.57     40.91 o
  -7   7  15        4.07       -1.95      8.48 o
  -6   7  15     1883.36     1995.47     56.37 o
  -5   7  15      171.87      200.41     18.11 o
  -4   7  15     1716.96     1619.34     49.55 o
  -3   7  15       49.32       13.20     17.56 o
  -2   7  15        8.31        3.97     10.63 o
  -1   7  15     1053.55     1071.68     46.15 o
   0   7  15       66.36       85.38     15.91 o
  -7   8  15     1223.74     1214.02     57.26 o
  -6   8  15       34.32       62.58     14.63 o
  -5   8  15     1022.64     1008.49     44.31 o
  -4   8  15      303.87      267.78     23.92 o
  -3   8  15     1404.51     1370.05     59.00 o
  -2   8  15       92.84      106.81     16.36 o
  -1   8  15      158.99      185.99     20.64 o
 -10   0  16      233.09      187.45     31.22 o
  -8   0  16      847.42      855.91     67.85 o
  -6   0  16     4151.37     4037.34    165.76 o
  -4   0  16      419.49      484.51     86.10 o
  -2   0  16     6621.83     7072.36    162.12 o
   0   0  16     2702.07     2714.04     84.01 o
   2   0  16     3002.35     3105.38    105.53 o
 -10   1  16      808.24      789.20     45.10 o
  -9   1  16      386.93      400.45     32.18 o
  -8   1  16      448.68      455.43     33.29 o
  -7   1  16     1585.87     1536.40     53.23 o
  -6   1  16      334.57      355.94     24.83 o
  -5   1  16     3454.65     3633.13     98.04 o
  -4   1  16     2262.69     2258.53     63.95 o
  -3   1  16     3043.47     2918.21     74.51 o
  -2   1  16       39.23       27.81     10.14 o
  -1   1  16     4658.24     4856.77     80.02 o
   0   1  16      242.46      225.21     16.91 o
   1   1  16     2917.29     3001.60     62.68 o
  -9   2  16     1045.13     1026.88     61.78 o
  -8   2  16        0.49       -9.95     14.13 o
  -7   2  16     1811.47     2033.83     55.56 o
  -6   2  16     1556.89     1582.48     47.87 o
  -5   2  16     1669.00     1640.78     54.24 o
  -4   2  16       79.21       57.77     11.52 o
  -3   2  16      755.19      707.85     35.59 o
  -2   2  16     1118.61     1143.80     41.80 o
  -1   2  16     1085.91     1022.12     40.21 o
   0   2  16     1495.39     1530.71     42.37 o
   1   2  16      291.46      307.69     19.46 o
  -9   3  16        1.46      -21.83     15.64 o
  -8   3  16     1817.60     1922.58     55.32 o
  -7   3  16      293.27      321.59     22.36 o
  -6   3  16     4295.85     4416.12     86.56 o
  -5   3  16      211.61      215.50     18.59 o
  -4   3  16     4999.04     4909.52    102.04 o
  -3   3  16        5.70       -3.53     11.73 o
  -2   3  16        1.31        6.11      9.91 o
  -1   3  16       94.92      114.81     14.62 o
   0   3  16       52.33       42.60     11.06 o
   1   3  16      387.11      370.18     23.49 o
  -9   4  16     3261.62     3347.36     77.19 o
  -8   4  16       28.19        6.59     11.49 o
  -7   4  16     4217.90     4193.93     85.94 o
  -6   4  16       29.54       44.77     11.03 o
  -5   4  16     5884.35     5818.90    103.09 o
  -4   4  16        0.94        4.65      9.62 o
  -3   4  16     3052.33     3019.79     77.48 o
  -2   4  16        1.33        0.06      9.47 o
  -1   4  16      684.03      754.65     35.01 o
   0   4  16      146.43      133.41     21.62 o
   1   4  16       55.75       33.69     10.46 o
  -8   5  16     2344.33     2343.49     63.00 o
  -7   5  16       39.60       38.19     10.64 o
  -6   5  16     1972.64     2119.02     58.23 o
  -5   5  16       46.31       34.84     10.90 o
  -4   5  16     2401.78     2416.42     62.09 o
  -3   5  16      126.82      129.42     15.66 o
  -2   5  16        0.74       10.36      9.99 o
  -1   5  16      428.00      448.26     27.16 o
   0   5  16        8.71       -7.10     10.58 o
  -7   6  16     1700.65     1782.26     54.50 o
  -6   6  16      611.19      642.77     31.92 o
  -5   6  16      824.41      829.26     36.03 o
  -4   6  16       86.16       65.36     11.84 o
  -3   6  16      573.13      532.32     28.96 o
  -2   6  16     1858.64     1984.81     57.53 o
  -1   6  16      616.09      592.74     31.49 o
  -6   7  16      125.39      141.57     15.92 o
  -5   7  16     1491.01     1541.89     50.21 o
  -4   7  16        8.92        6.56      9.61 o
  -3   7  16     1205.63     1197.46     48.85 o
  -2   7  16       69.78       44.63     14.31 o
  -7   0  17     2001.61     1938.84    289.19 o
  -5   0  17      183.00      188.66     32.34 o
  -3   0  17      135.11      138.39     23.01 o
  -1   0  17     2321.50     2315.68     76.36 o
  -8   1  17     2929.17     2920.65     90.05 o
  -7   1  17     2713.21     2761.39     86.37 o
  -6   1  17     2507.29     2678.08     84.47 o
  -5   1  17     2013.99     2109.88     74.05 o
  -4   1  17     1580.49     1550.02     54.25 o
  -3   1  17     1823.32     1819.93     59.24 o
  -2   1  17     1017.72     1063.15     45.34 o
  -1   1  17     1929.57     1868.80     56.44 o
   0   1  17      127.55       86.69     11.77 o
  -8   2  17      631.87      644.67     36.07 o
  -7   2  17     1083.50     1099.39     53.41 o
  -6   2  17     2386.79     2478.76     70.38 o
  -5   2  17      910.61      881.00     40.71 o
  -4   2  17      566.20      612.59     33.99 o
  -3   2  17       67.18       45.83     12.05 o
  -2   2  17     6077.06     6276.83    123.17 o
  -1   2  17      448.05      484.71     28.69 o
  -8   3  17      819.95      807.55     40.87 o
  -7   3  17     6956.72     7245.93    122.06 o
  -6   3  17      102.34      100.01     15.58 o
  -5   3  17     2995.46     3177.84     81.30 o
  -4   3  17      383.57      365.52     26.98 o
  -3   3  17     7149.99     7472.18    143.74 o
  -2   3  17       91.84       91.64     16.03 o
  -1   3  17     6109.08     6405.68    115.86 o
  -7   4  17      202.23      169.31     17.88 o
  -6   4  17     8492.45     8844.83    138.82 o
  -5   4  17      493.73      410.24     28.39 o
  -4   4  17     4038.75     4032.62    105.27 o
  -3   4  17        6.86        5.65     20.21 o
  -2   4  17    10884.40    11555.20    169.42 o
  -6   5  17      567.48      550.25     30.02 o
  -5   5  17     1742.14     1862.61     55.83 o
  -4   5  17      337.87      312.92     25.83 o
  -3   5  17     5185.89     5308.78    112.45 o
  -6   0  18      695.05      635.51     58.94 o
  -4   0  18     1102.31     1075.75     76.52 o
  -6   1  18      165.26      136.31     20.75 o
  -5   1  18      708.57      695.94     43.37 o
  -4   1  18      174.63      180.70     23.17 o
 
